# Supplementary material for: Whole methylomes reveal high-altitude-associated methylation at hypoxia and pigmentation genes in South American Indigenous populations
Source: Environ Epigenet. 2025 Sep 24;11(1):dvaf026. doi: 10.1093/eep/dvaf026 (PMC12542823; doi:10.1093/eep/dvaf026)
Supplement: dvaf026_Supplemental_Files [file dvaf026_supplemental_files.zip]

Archive with 2 entries (2 files):
- Supplemental_Round2_Revision.docx
- Supplementary_Data.xls
