# Supplementary material for: Whole methylomes reveal high-altitude-associated methylation at hypoxia and pigmentation genes in South American Indigenous populations
Source: Environ Epigenet. 2025 Sep 24;11(1):dvaf026. doi: 10.1093/eep/dvaf026 (PMC12542823; doi:10.1093/eep/dvaf026)
Supplement: dvaf026_Supplemental_Files [file dvaf026_supplemental_files.zip › Supplementary_Data.xls]

## Sheet: 5%diff_XX
chr	start	end	func	gene	pvalue	qvalue	meth.diff
chr12	39538383	39539500	intergenic	CPNE8(dist=238990),KIF21A(dist=147530)	5.18e-111	3.35e-107	-8.92428
chr1	47239608	47239889	intergenic	EFCAB14(dist=54822),CYP4B1(dist=24829)	1.97e-95	6.37e-92	-9.91329
chr10	102295548	102295910	exonic	HIF1AN	1.24e-87	2e-84	-7.56428
chr2	75146923	75147560	ncRNA_intronic	LINC01291	4.23e-70	5.47e-67	-10.7704
chr4	189552385	189552791	intergenic	LINC01060(dist=29323),LINC02508(dist=145020)	3.47e-61	3.2e-58	-14.3695
chr2	44314288	44314564	intergenic	LRPPRC(dist=91160),PPM1B(dist=81378)	3.16e-56	2.55e-53	-12.8729
chr3	182384184	182384423	intergenic	LINC01995(dist=159272),ATP11B(dist=126869)	1.52e-52	1.09e-49	-31.1247
chr3	6532266	6532599	intergenic	MIR4790(dist=1240326),GRM7-AS3(dist=141446)	2.21e-52	1.43e-49	-26.5131
chr12	131199824	131200157	intronic	RIMBP2	5.47e-52	3.21e-49	-45.3182
chr1	87738595	87738876	intergenic	LINC02801(dist=21581),LMO4(dist=55687)	1.95e-49	1.05e-46	-6.24134
chr4	184319564	184320198	intergenic	CLDN24(dist=75985),CDKN2AIP(dist=45591)	2.76e-49	1.37e-46	-11.2632
chr9	112360875	112361110	intergenic	MIR3927(dist=87050),PALM2AKAP2(dist=41958)	4.68e-49	2.16e-46	-22.2142
chr7	137686291	137687056	exonic	CREB3L2	2.47e-48	1.06e-45	-14.2781
chr13	36049570	36050159	exonic	MAB21L1	1.74e-46	6.61e-44	5.01664
chr2	144694330	144695180	ncRNA_exonic	LOC101928386	3.27e-45	1.05e-42	-87.7003
chr16	53737617	53738235	exonic	FTO	4.11e-44	1.26e-41	-12.3352
chr15	37172473	37173018	ncRNA_intronic	LOC145845	2.52e-42	7.38e-40	-10.6787
chrX	11129276	11129758	UTR5	HCCS(NM_001122608:c.-729_-601delins0,NM_001171991:c.-729_-638delins0,NM_005333:c.-729_-543delins0)	3.51e-42	9.84e-40	-11.8679
chr2	9606307	9606563	intronic	CPSF3	1.41e-39	3.81e-37	-55.3177
chrX	130251619	130251893	intergenic	ARHGAP36(dist=27760),IGSF1(dist=155590)	3.03e-39	7.83e-37	43.5101
chr14	39582041	39582318	intergenic	SEC23A-AS1(dist=9025),GEMIN2(dist=1209)	6.22e-39	1.54e-36	16.0634
chr17	617755	618928	exonic	VPS53	2.13e-37	5.1e-35	-57.9681
chr8	54507107	54507358	intergenic	LOC100507516(dist=70582),ATP6V1H(dist=120745)	5.67e-37	1.26e-34	-14.81
chr5	52777788	52777996	intronic	FST	2.01e-36	4.21e-34	33.3407
chr19	12273794	12274291	exonic	ZNF136	2.02e-36	4.21e-34	91.1111
chr5	75037353	75037569	intergenic	LOC441087(dist=10558),SV2C(dist=341639)	2.8e-36	5.64e-34	-50.9442
chr11	65585389	65585884	intergenic	OVOL1(dist=20704),SNX32(dist=15550)	1.42e-35	2.77e-33	-30.1813
chr2	130737205	130737718	exonic	RAB6C	1.7e-35	3.2e-33	-21.3927
chr11	46959142	46959384	intronic	C11orf49	1.73e-35	3.2e-33	-7.50402
chr3	48129925	48130903	UTR5	MAP4(NM_002375:c.89988_89913delins0,NM_001134364:c.89988_89913delins0,NM_001384675:c.89988_89913delins0,NM_001384676:c.89988_89913delins0,NM_001384677:c.89988_89913delins0,NM_001384678:c.89988_89913delins0,NM_001384679:c.89988_89913delins0,NM_001384680:c.89988_89913delins0,NM_001384681:c.89988_89913delins0,NM_001384707:c.89988_89913delins0,NM_001384729:c.89988_89913delins0,NM_001384730:c.89988_89…	1.66e-34	2.97e-32	-76.4706
chrX	144435385	144435670	intergenic	SPANXN1(dist=97657),SLITRK2(dist=463677)	3.48e-34	6.08e-32	-20.4968
chr12	75784799	75785241	exonic	GLIPR1L2	1.19e-33	2.02e-31	-20.4529
chr16	28833904	28835873	exonic	ATXN2L	1.65e-33	2.73e-31	-38.5717
chr14	31683281	31683555	intergenic	HECTD1(dist=6282),HEATR5A(dist=77439)	2.35e-33	3.79e-31	-16.6258
chr5	85063388	85063616	intergenic	EDIL3(dist=1382690),NBPF22P(dist=514646)	4.8e-33	7.56e-31	9.5102
chr4	52942978	52943248	exonic	SPATA18	6.8e-33	1.05e-30	-9.02202
chr9	79073160	79073394	intronic	GCNT1	8.11e-33	1.22e-30	-5.90351
chr4	41050823	41051593	intronic	APBB2	1e-32	1.47e-30	-27.2045
chr11	97784689	97784962	intergenic	LINC02737(dist=1536775),CNTN5(dist=1106717)	4.51e-32	6.47e-30	5.27041
chr20	13765166	13766017	exonic	NDUFAF5	6.65e-32	9.34e-30	-24.6758
chr4	179111747	179112022	intergenic	LINC01098(dist=199843),NONE(dist=NONE)	6.87e-32	9.44e-30	-10.3084
chr16	61328400	61328675	intergenic	MIR4426(dist=238730),CDH8(dist=352480)	3.99e-31	5.37e-29	-39.8272
chr19	45999761	46002686	exonic	PPM1N,RTN2	6.26e-31	8.25e-29	8.04161
chr8	71933759	71934032	intergenic	XKR9(dist=285582),EYA1(dist=175636)	8.06e-31	1.04e-28	-22.2948
chr5	52705488	52705769	intergenic	LOC257396(dist=294532),FST(dist=70690)	9.42e-31	1.19e-28	-64.8485
chr19	1226490	1251179	exonic	ATP5F1D,CBARP,MIDN,STK11	2.27e-30	2.82e-28	-18.2809
chr8	31318062	31318341	intergenic	WRN(dist=284409),NRG1(dist=178927)	8.25e-30	1.01e-27	45.023
chr14	54955388	54955831	exonic	GMFB	1.23e-29	1.44e-27	-11.8324
chr12	718174	718561	intronic	NINJ2	1.48e-29	1.71e-27	29.9257
chr6	26146122	26146396	intergenic	H2AC6(dist=21204),H1-4(dist=10161)	2.79e-29	3.1e-27	-6.40344
chr11	65132433	65132844	intergenic	TIGD3(dist=7351),SLC25A45(dist=9819)	2.78e-29	3.1e-27	10.0255
chr5	15315112	15315352	intergenic	LINC02149(dist=48443),FBXL7(dist=184937)	6.22e-29	6.8e-27	-35.2204
chr20	52470478	52471202	intergenic	LOC105372672(dist=219349),SUMO1P1(dist=19838)	9.93e-29	1.07e-26	-55.2138
chr8	91803656	91804141	exonic	NECAB1	3.16e-28	3.35e-26	-23.6151
chr6	32276140	32276370	ncRNA_intronic	TSBP1-AS1	3.44e-28	3.58e-26	20.7159
chr2	203510043	203510484	intronic	FAM117B	3.79e-28	3.88e-26	-11.8849
chrX	148057195	148057469	intronic	AFF2	4.35e-28	4.39e-26	-46.6472
chr10	31313272	31313544	intronic	ZNF438	6.64e-28	6.6e-26	20.5845
chr3	105601438	105601675	intergenic	CBLB(dist=13193),LINC00882(dist=1226962)	8.43e-28	8.25e-26	-23.8934
chrX	55187321	55188137	exonic	FAM104B	1.17e-27	1.13e-25	-30.6548
chr11	107879500	107880398	exonic	CUL5	3.3e-27	3.09e-25	-29.1885
chr16	34586717	34587124	intergenic	LOC112268173(dist=154798),LINC01566(dist=10663)	5.12e-27	4.66e-25	-16.467
chr15	65321347	65321996	exonic	MTFMT	9.3e-27	8.34e-25	-5.0552
chr19	58219854	58220517	exonic	ZNF154	1.11e-26	9.81e-25	11.7909
chr1	181556671	181556892	intronic	CACNA1E	2.47e-26	2.16e-24	-18.0354
chr2	143504816	143505080	intergenic	LRP1B(dist=616231),KYNU(dist=130153)	5.79e-26	4.99e-24	-68.2356
chr5	43665796	43666567	intronic	NNT	1.4e-25	1.19e-23	-47.0277
chr5	124788081	124788359	intergenic	LOC101927421(dist=84654),LINC02240(dist=40595)	1.73e-25	1.45e-23	-43.3673
chr2	118572112	118572627	exonic	DDX18	2.71e-25	2.24e-23	18.4426
chr3	140732075	140732342	intergenic	SLC25A36(dist=32238),SPSB4(dist=37847)	2.94e-25	2.41e-23	-7.50985
chr6	74624576	74624929	intergenic	CD109(dist=86535),LOC101928516(dist=154238)	3.98e-25	3.21e-23	-14.7216
chr13	82922855	82923091	intergenic	LINC00564(dist=1121737),SLITRK1(dist=1528249)	7.78e-25	6.2e-23	24.3402
chr1	213444829	213445102	intronic	RPS6KC1	1e-24	7.91e-23	7.2721
chr5	27908924	27909154	intergenic	PURPL(dist=412416),LINC02103(dist=377342)	1.03e-24	7.96e-23	-15.5063
chr20	42939450	42940043	exonic	FITM2	1.04e-24	7.96e-23	-40.459
chr12	84949549	84949834	intergenic	TMTC2(dist=1420905),SLC6A15(dist=303436)	1.05e-24	7.98e-23	-30.1332
chr7	65669965	65670945	UTR5	TPST1(NM_003596:c.-35092_-34904delins0)	1.09e-24	8.15e-23	17.2288
chr19	35068406	35068897	ncRNA_exonic	SCGB1B2P	1.95e-24	1.44e-22	-29.8659
chr11	105160830	105161113	intergenic	CARD18(dist=150334),GRIA4(dist=319687)	2.09e-24	1.53e-22	-23.6036
chr3	190471156	190471392	intergenic	IL1RAP(dist=93617),GMNC(dist=99134)	2.27e-24	1.65e-22	-43.1566
chr16	66304285	66304631	intergenic	LINC00922(dist=694082),CDH5(dist=95963)	2.37e-24	1.7e-22	-47.6063
chr6	105307119	105307916	exonic	HACE1	6.23e-24	4.42e-22	-9.5485
chr19	52216659	52217389	exonic	HAS1	6.84e-24	4.8e-22	-13.1026
chr16	10596387	10596608	intergenic	ATF7IP2(dist=18892),LINC01290(dist=12092)	7.14e-24	4.96e-22	-43.9394
chr13	85789666	85789902	intergenic	LINC00375(dist=67474),LINC00351(dist=147836)	8.78e-24	5.97e-22	-14.2602
chr14	47388024	47388261	intronic	MDGA2	8.78e-24	5.97e-22	10.442
chr1	145400202	145400444	intronic	NBPF10,NBPF19,NBPF20	1.22e-23	8.23e-22	10.0451
chr1	185226560	185226786	intronic	SWT1	1.58e-23	1.05e-21	-8.16801
chr5	40679502	40682081	exonic	PTGER4	1.71e-23	1.13e-21	-27.7175
chr9	102581791	102587561	ncRNA_exonic	LOC101928438	1.77e-23	1.15e-21	-17.1879
chr11	74459858	74460558	exonic	RNF169	1.81e-23	1.17e-21	-20.8146
chr6	114473120	114473338	ncRNA_intronic	HDAC2-AS2	2.73e-23	1.74e-21	-19.64
chr20	19061450	19061727	intergenic	SCP2D1-AS1(dist=250603),SLC24A3(dist=131559)	2.84e-23	1.8e-21	-10.7413
chr17	37011284	37011650	intergenic	RPL23(dist=1310),LASP1(dist=14462)	3.32e-23	2.08e-21	30.6059
chrX	133830779	133831020	intronic	PLAC1	4.4e-23	2.73e-21	-15.9566
chr7	156670287	156670564	intronic	LMBR1	5.73e-23	3.53e-21	8.41888
chr9	101866994	101868297	exonic	TGFBR1	6.39e-23	3.89e-21	-21.3278
chr2	187558616	187559012	exonic	FAM171B	7.91e-23	4.77e-21	-15.3801
chrX	154254915	154255696	exonic	FUNDC2	8.26e-23	4.94e-21	9.78702
chr17	39804740	39804998	intergenic	KRT42P(dist=8289),EIF1(dist=40139)	9.26e-23	5.48e-21	-9.7182
chr5	140044194	140044733	exonic	WDR55	1e-22	5.89e-21	-48.7495
chr6	80811221	80811495	intergenic	TTK(dist=58977),BCKDHB(dist=4832)	1.47e-22	8.55e-21	-30.5687
chr1	189904432	189904734	intergenic	NONE(dist=NONE),BRINP3(dist=162055)	2.28e-22	1.31e-20	-23.073
chr10	13383999	13384262	intronic	SEPHS1	2.73e-22	1.56e-20	-20.0358
chr3	6229003	6229277	intergenic	MIR4790(dist=937063),GRM7-AS3(dist=444768)	3.4e-22	1.93e-20	-8.82605
chr1	114369313	114369587	ncRNA_intronic	AP4B1-AS1	3.86e-22	2.14e-20	-32.1909
chr5	140516311	140517300	exonic	PCDHB5	3.85e-22	2.14e-20	-18.5824
chr11	10274064	10274325	intronic	SBF2	3.91e-22	2.14e-20	45.8034
chr14	91902896	91903218	intergenic	CCDC88C(dist=18732),PPP4R3A(dist=20607)	3.89e-22	2.14e-20	-10.3693
chr5	78280317	78281300	exonic	ARSB	4.47e-22	2.43e-20	-41.6011
chr2	203102615	203103328	exonic	SUMO1	5.65e-22	3.04e-20	34.4349
chr3	130464588	130464863	intronic	PIK3R4	7.96e-22	4.25e-20	-58.3321
chr2	31805293	31806403	exonic	SRD5A2	9.3e-22	4.92e-20	32.4304
chr5	132072695	132073429	exonic	KIF3A	1.04e-21	5.47e-20	-9.6653
chr12	57172518	57172755	intronic	HSD17B6	1.28e-21	6.69e-20	-11.6943
chr14	24835810	24836220	UTR5	NFATC4(NM_001320043:c.-144_-41delins0,NM_001136022:c.-144_-41delins0,NM_001198967:c.-144_-41delins0)	1.31e-21	6.75e-20	-20.5273
chr3	116078997	116079289	ncRNA_intronic	LSAMP-AS1	1.39e-21	7.14e-20	31.0903
chr17	59052377	59052658	intronic	BCAS3	1.49e-21	7.59e-20	-26.632
chrX	152468605	152468898	intergenic	PNMA6A(dist=127741),MAGEA1(dist=12622)	1.55e-21	7.82e-20	-13.4076
chrX	18335673	18335949	intronic	SCML2	1.86e-21	9.33e-20	11.3303
chr16	75656905	75657360	UTR5	ADAT1(NM_001324451:c.10443_10169delins0,NM_001324452:c.2984_2710delins0,NM_001324444:c.10443_10400delins0,NM_012091:c.2482_2439delins0,NM_001324453:c.2984_2710delins0,NM_001324449:c.2482_2208delins0,NM_001324450:c.10443_10400delins0,NM_001324448:c.2482_2439delins0,NM_001324446:c.10443_10169delins0,NM_001324445:c.2482_2208delins0)	2.7e-21	1.34e-19	-53.9369
chr14	48363897	48364163	intergenic	LINC00648(dist=99680),RPS29(dist=1673543)	3.03e-21	1.49e-19	-9.11034
chr3	186856612	186857659	UTR5	RPL39L(NM_052969:c.18196_17913delins0)	3.08e-21	1.51e-19	-21.7675
chr5	7112107	7112384	intergenic	MIR4278(dist=284073),MIR4454(dist=157032)	3.9e-21	1.88e-19	-8.85038
chr7	85821830	85822101	intergenic	LINC00972(dist=703176),GRM3(dist=451124)	4.22e-21	2.02e-19	-14.6938
chr1	143270158	143270509	intergenic	LOC102723769(dist=67919),RNVU1-1(dist=376505)	4.66e-21	2.21e-19	-15.1622
chr9	66280368	66280673	intergenic	SPATA31A5(dist=770758),LINC01410(dist=176616)	1.02e-20	4.82e-19	-20.7044
chr2	124707971	124708245	intergenic	LINC01826(dist=876914),LOC107985820(dist=61267)	1.09e-20	5.1e-19	-16.9253
chr4	83719009	83720241	exonic	SCD5	1.37e-20	6.34e-19	-5.51189
chr1	147752859	147753596	intronic	NBPF19	1.53e-20	7.07e-19	-36.8848
chrX	150250877	150251202	intergenic	HMGB3(dist=91629),MIR4330(dist=85492)	1.82e-20	8.31e-19	-12.9474
chr2	26635675	26635942	intronic	DRC1	2.87e-20	1.31e-18	-28.3707
chrX	40631253	40631497	intergenic	MED14OS(dist=33305),TNIP2P1(dist=58973)	2.92e-20	1.32e-18	11.9935
chr3	132555834	132556072	ncRNA_intronic	NPHP3-AS1	3.35e-20	1.5e-18	36.4583
chr2	130269033	130269263	intergenic	LINC01854(dist=237569),LINC02572(dist=348523)	3.72e-20	1.66e-18	-14.4845
chr7	145069797	145070102	intergenic	TPK1(dist=536651),CNTNAP2(dist=1401261)	3.88e-20	1.71e-18	7.93591
chr9	6135864	6136291	intergenic	RANBP6(dist=120240),IL33(dist=78858)	4.41e-20	1.94e-18	-17.3117
chr5	125703503	125703743	intronic	GRAMD2B	4.81e-20	2.1e-18	18.4113
chr22	37099094	37099711	UTR5	CACNG2(NM_006078:c.-473_-1090delins0,NM_001379051:c.-542_-1159delins0)	5.16e-20	2.24e-18	-5.5793
chr1	117918593	117918829	intronic	MAN1A2	5.49e-20	2.36e-18	-6.9527
chr14	72141303	72141581	intronic	SIPA1L1	6.79e-20	2.9e-18	-27.452
chr18	49079940	49080192	ncRNA_intronic	LINC01630	7.47e-20	3.17e-18	-9.0869
chr22	36410229	36410454	intronic	RBFOX2	7.62e-20	3.21e-18	-23.1593
chr8	16801612	16801922	intergenic	MSR1(dist=751312),FGF20(dist=47768)	1.42e-19	5.95e-18	-12.3341
chr5	102382599	102382823	intergenic	PAM(dist=15791),GIN1(dist=38881)	1.48e-19	6.19e-18	-10.581
chr3	175505155	175505506	intronic	NAALADL2	1.77e-19	7.33e-18	-27.2142
chr5	170532107	170532381	intronic	RANBP17	1.83e-19	7.53e-18	-8.27124
chr12	46189236	46189511	intronic	ARID2	1.98e-19	8.1e-18	-9.49723
chr7	33953641	33953873	intronic	BMPER	2.17e-19	8.81e-18	-24.6516
chr12	127584811	127585040	intergenic	LINC02405(dist=39869),LINC02376(dist=173777)	2.31e-19	9.31e-18	-17.7121
chr4	183438558	183438832	intronic	TENM3	2.81e-19	1.12e-17	-31.0869
chr9	44401895	44402175	ncRNA_exonic	LOC103908605	2.8e-19	1.12e-17	32.4074
chr14	29247324	29247624	ncRNA_exonic	LINC01551	3.15e-19	1.25e-17	-27.0239
chr9	28313991	28314232	intronic	LINGO2	3.36e-19	1.32e-17	5.54572
chr8	26434372	26436785	exonic	DPYSL2	3.71e-19	1.44e-17	-11.1943
chr13	21520328	21520564	ncRNA_intronic	LINC00367	3.67e-19	1.44e-17	18.1125
chr12	38556946	38557693	intergenic	NONE(dist=NONE),ALG10B(dist=152883)	4.13e-19	1.6e-17	15.1739
chr6	46702275	46703316	UTR5	PLA2G7(NM_005084:c.12484_12289delins0,NM_001168357:c.-12659_-12688delins0)	4.38e-19	1.68e-17	12.1325
chr2	123944463	123944737	intergenic	LINC01826(dist=113406),LOC107985820(dist=824775)	5.59e-19	2.13e-17	16.8471
chr3	115493837	115494066	intergenic	GAP43(dist=53507),LSAMP(dist=27155)	5.63e-19	2.13e-17	-16.6219
chr8	118532143	118532379	upstream	MED30(dist=573)	5.57e-19	2.13e-17	-31.2535
chr16	15302646	15302880	intergenic	MIR3180-4(dist=53787),NPIPA5(dist=154601)	6.58e-19	2.47e-17	-9.24004
chr2	81694322	81694681	upstream	LINC01815(dist=252)	7.2e-19	2.69e-17	51.2494
chr8	36027162	36027393	intergenic	UNC5D(dist=373094),KCNU1(dist=614499)	7.89e-19	2.93e-17	-9.3701
chr1	214360607	214360965	intergenic	PROX1(dist=145760),SMYD2(dist=93537)	8.4e-19	3.08e-17	-9.11184
chr17	48858635	48858938	intergenic	MIR8059(dist=12544),WFIKKN2(dist=53007)	8.33e-19	3.08e-17	-9.89771
chr8	2075452	2075821	intronic	MYOM2	9.18e-19	3.35e-17	11.1518
chr6	90833200	90833484	intronic	BACH2	1.05e-18	3.79e-17	8.14332
chr16	50218296	50218565	intronic	TENT4B	1.19e-18	4.28e-17	-28.7897
chr1	17215421	17216245	ncRNA_exonic	LOC105376805	1.24e-18	4.44e-17	-51.9608
chr2	212618604	212618877	intronic	ERBB4	1.29e-18	4.59e-17	-20.845
chr5	26476311	26476529	intergenic	LINC02211(dist=1173922),CDH9(dist=404177)	1.44e-18	5.11e-17	-14.1744
chr3	133204765	133205002	ncRNA_intronic	BFSP2-AS1	1.87e-18	6.61e-17	-37.9121
chr12	10267748	10267988	intergenic	CLEC1A(dist=16164),CLEC7A(dist=1388)	2.26e-18	7.93e-17	15.5763
chr10	43857486	43858205	intergenic	RASGEF1A(dist=94973),FXYD4(dist=8879)	2.54e-18	8.86e-17	-23.7682
chr20	48538107	48539099	ncRNA_intronic	LOC105372653	2.74e-18	9.5e-17	10.5774
chrX	54665781	54666274	intergenic	GNL3L(dist=72059),ITIH6(dist=109077)	3.35e-18	1.16e-16	-27.8125
chr6	5892019	5892629	intergenic	FARS2(dist=120203),NRN1(dist=105604)	3.9e-18	1.34e-16	-56.3854
chr6	115297188	115297415	intergenic	HDAC2-AS2(dist=635295),LINC02534(dist=657291)	4.05e-18	1.38e-16	18.4948
chr18	36321391	36321702	intergenic	MIR4318(dist=1084213),MIR924HG(dist=465186)	4.37e-18	1.49e-16	-15.099
chr5	17655252	17655723	exonic	H3Y1	4.47e-18	1.51e-16	-46.2687
chr9	111494436	111494710	intergenic	KLF4(dist=1242386),ACTL7B(dist=122159)	4.65e-18	1.56e-16	-21.4768
chr2	61371107	61371399	ncRNA_intronic	LOC339803	5.15e-18	1.72e-16	25.3816
chr5	178295694	178295930	intronic	ZNF354B	5.2e-18	1.72e-16	-27.8141
chr8	9353955	9354229	intergenic	LOC157273(dist=161365),TNKS(dist=59193)	5.16e-18	1.72e-16	17.1723
chr2	150801915	150802226	intergenic	LINC01931(dist=86210),LINC01817(dist=289180)	5.31e-18	1.75e-16	-53.1532
chrX	93194893	93195120	intergenic	FAM133A(dist=227620),MIR548M(dist=1123020)	6.14e-18	2.01e-16	-14.2201
chr5	35617855	35618339	exonic	SPEF2	1.1e-17	3.6e-16	14.6862
chr2	122512987	122513526	exonic	TSN	1.24e-17	4.01e-16	8.44251
chr14	51591499	51591713	intergenic	TRIM9(dist=29077),TMX1(dist=115252)	1.43e-17	4.6e-16	10.2831
chr2	111589836	111590109	intronic	ACOXL	1.45e-17	4.67e-16	-51.2628
chr4	83811958	83812708	exonic	SEC31A	1.53e-17	4.88e-16	-25.2964
chr9	99415220	99415466	intronic	PRXL2C	1.59e-17	5.07e-16	-12.6386
chr3	18755850	18756124	intergenic	SATB1-AS1(dist=184244),KCNH8(dist=433878)	1.69e-17	5.33e-16	-15.1441
chrX	141479029	141479256	intergenic	MAGEC2(dist=185953),SPANXN4(dist=634458)	1.7e-17	5.34e-16	-6.0663
chr19	37406931	37407463	UTR5	ZNF568(NM_001204839:c.-20474_-20242delins0,NM_001204838:c.-6442_-6210delins0,NM_001204837:c.-20471_-20242delins0,NM_001204835:c.-6439_-6210delins0,NM_001204836:c.-20471_-20242delins0,NM_198539:c.-6439_-6210delins0),ZNF829(NM_001171979:c.85_75delins0,NM_001037232:c.1124_862delins0)	1.94e-17	6.05e-16	27.1642
chr2	73364150	73364465	intergenic	RAB11FIP5(dist=24074),NOTO(dist=65237)	2e-17	6.19e-16	-8.55653
chr11	22550382	22550741	intergenic	LINC01495(dist=36817),FANCF(dist=93338)	2e-17	6.19e-16	-12.3438
chr1	144685391	144685635	intronic	NBPF19,NBPF20,NBPF8,NBPF9	2.44e-17	7.48e-16	-21.1471
chr3	12092250	12092531	intronic	SYN2	2.44e-17	7.48e-16	-22.2914
chr10	44500981	44501270	intergenic	LINC00841(dist=24268),LINC02881(dist=286928)	2.56e-17	7.81e-16	-13.5092
chrX	68835648	68837063	exonic	EDA	2.61e-17	7.92e-16	41.1442
chr17	55122795	55124018	ncRNA_exonic	RNF126P1	2.95e-17	8.91e-16	-32.0611
chr6	32995399	32995600	intergenic	HLA-DOA(dist=18031),HLA-DPA1(dist=36746)	2.99e-17	9e-16	13.5547
chr4	143319253	143319486	intronic	INPP4B	3.25e-17	9.73e-16	7.66425
chr16	88307432	88307701	intergenic	LINC02182(dist=78609),ZNF469(dist=141666)	3.42e-17	1.02e-15	-15.7317
chr8	9492404	9492680	intronic	TNKS	3.56e-17	1.05e-15	96.3855
chr1	14075267	14076458	exonic	PRDM2	3.71e-17	1.09e-15	-9.539
chr10	4555605	4555830	intergenic	LINC00703(dist=102801),MANCR(dist=136547)	3.91e-17	1.15e-15	23.0415
chr14	54976311	54976995	exonic	CGRRF1	3.94e-17	1.15e-15	-31.8824
chr15	37952175	37952461	intergenic	MEIS2(dist=558663),TMCO5A(dist=274347)	4.35e-17	1.26e-15	-11.3787
chr7	48094503	48094765	intronic	C7orf57	4.78e-17	1.38e-15	14.0553
chr6	66740114	66740350	intergenic	SLC25A51P1(dist=240738),NONE(dist=NONE)	5.18e-17	1.49e-15	13.4918
chr19	38956756	38957017	exonic	RYR1	5.46e-17	1.56e-15	-19.9075
chr3	147289034	147289308	intergenic	LOC440982(dist=61337),LINC02032(dist=506638)	5.53e-17	1.57e-15	-21.4159
chr16	61162652	61163203	intergenic	MIR4426(dist=72982),CDH8(dist=517952)	5.67e-17	1.61e-15	-65.7143
chr4	9847075	9847350	intronic	SLC2A9	6.06e-17	1.71e-15	-41.9598
chr19	54605985	54606590	exonic	NDUFA3	6.69e-17	1.88e-15	28.5562
chr3	77289294	77289610	intronic	ROBO2	6.85e-17	1.92e-15	-33.3333
chr17	1162395	1163773	intergenic	ABR(dist=29379),BHLHA9(dist=9965)	7e-17	1.95e-15	12.5359
chrX	47930635	47931143	UTR5	ZNF630(NM_001282201:c.4733_4361delins0,NM_001190255:c.4751_4559delins0,NM_001282202:c.11549_11177delins0)	7.14e-17	1.98e-15	-47.7268
chr3	158352320	158352679	intergenic	MLF1(dist=28075),GFM1(dist=9637)	7.78e-17	2.15e-15	23.6607
chr3	4004913	4005205	intergenic	LRRN1(dist=113395),SETMAR(dist=339783)	8.13e-17	2.23e-15	-8.83566
chr2	215156089	215156325	intronic	SPAG16	8.49e-17	2.32e-15	-9.92061
chr8	7003262	7003502	intergenic	DEFA5(dist=89001),LOC101928095(dist=69542)	8.73e-17	2.38e-15	-7.80546
chr8	90760494	90760767	ncRNA_intronic	LOC101929709	9.53e-17	2.58e-15	-9.33971
chr8	116660432	116660747	intronic	TRPS1	1.05e-16	2.85e-15	-24
chr3	127842318	127842907	exonic	RUVBL1	1.14e-16	3.08e-15	-55.772
chr1	2046429	2046865	intronic	PRKCZ	1.22e-16	3.26e-15	-26.0586
chr2	38998286	38998560	intergenic	SRSF7(dist=19650),GEMIN6(dist=6792)	1.24e-16	3.3e-15	11.7287
chrX	1551635	1551923	intronic	ASMTL	1.28e-16	3.41e-15	-6.97693
chr6	28192961	28193284	UTR5	ZSCAN9(NM_006299:c.-1810_-1719delins0,NM_001199480:c.-1810_-1755delins0,NM_001199479:c.-1810_-1719delins0)	1.35e-16	3.57e-15	29.9772
chr4	160952527	160952801	intergenic	LINC02233(dist=253591),FSTL5(dist=1352243)	1.5e-16	3.95e-15	-53.2152
chrX	46142934	46143166	intergenic	LINC02595(dist=432014),LINC01186(dist=42193)	1.52e-16	3.99e-15	9.93844
chr7	90503858	90504139	intronic	CDK14	1.61e-16	4.22e-15	-50.1997
chr7	102920309	102921514	ncRNA_exonic	DPY19L2P2	1.81e-16	4.7e-15	-15.0185
chr7	25783472	25783794	ncRNA_intronic	LOC646588	1.91e-16	4.97e-15	56.1785
chr2	5836068	5837643	UTR3	SOX11(NM_003108:c.*1889_*3464delins0)	2.29e-16	5.91e-15	-11.1687
chr16	76668835	76669152	ncRNA_exonic	LINC02125	2.55e-16	6.56e-15	9.09935
chr17	47269331	47270434	intergenic	B4GALNT2(dist=15131),GNGT2(dist=13162)	2.57e-16	6.57e-15	-6.92557
chr5	2748368	2757024	exonic	C5orf38,IRX2	2.75e-16	7.01e-15	5.4066
chr9	36584024	36584416	intronic	MELK	2.89e-16	7.34e-15	-5.98006
chr4	117420648	117420878	intergenic	MIR1973(dist=199724),TRAM1L1(dist=583832)	3.07e-16	7.78e-15	-13.6116
chr4	167491148	167491456	intergenic	TLL1(dist=465539),SPOCK3(dist=163080)	3.13e-16	7.9e-15	18.4762
chr5	10249760	10251000	exonic	ATPSCKMT,CCT5	3.34e-16	8.39e-15	14.0048
chr10	68990578	68990866	intronic	CTNNA3	3.46e-16	8.65e-15	-7.3627
chr1	34716361	34716785	intergenic	C1orf94(dist=31630),MIR552(dist=418415)	3.64e-16	9.07e-15	-11.6076
chr14	25089414	25089688	intergenic	GZMH(dist=10523),GZMB(dist=10473)	3.97e-16	9.87e-15	-5.92254
chr5	130389919	130390197	intergenic	CHSY3(dist=867592),HINT1(dist=104523)	4.05e-16	1e-14	11.4951
chrX	143011761	143012010	intergenic	UBE2NL(dist=43404),SPANXN1(dist=1317013)	4.27e-16	1.05e-14	-5.09467
chr2	129326688	129326924	intergenic	HS6ST1(dist=250246),LOC101927881(dist=295250)	4.39e-16	1.07e-14	-32.5086
chr12	54644304	54644654	intronic	CBX5	4.34e-16	1.07e-14	-15.5981
chr3	187580405	187580648	intergenic	BCL6(dist=117149),LINC01991(dist=95915)	4.46e-16	1.09e-14	-13.5508
chr2	220615783	220616604	intergenic	SLC4A3(dist=109081),LINC01803(dist=152168)	4.9e-16	1.18e-14	14.4948
chr13	22917563	22917803	intergenic	LINC00540(dist=66904),LINC00621(dist=532728)	4.87e-16	1.18e-14	-18.7273
chr19	9608804	9609343	UTR5	ZNF560(NM_001351678:c.27318_27152delins0,NM_152476:c.23303_23137delins0)	4.91e-16	1.18e-14	6.61537
chr13	27662274	27662549	intronic	USP12	5.01e-16	1.2e-14	21.2078
chr5	173442437	173442711	intergenic	C5orf47(dist=9294),NSG2(dist=29998)	5.5e-16	1.32e-14	-11.3301
chr9	86237757	86238536	exonic	IDNK	6.46e-16	1.54e-14	17.6186
chrX	64524213	64524428	intergenic	ZC4H2(dist=269592),ZC3H12B(dist=184187)	6.92e-16	1.64e-14	-9.28996
chr4	160023787	160025437	exonic	RAPGEF2	7.04e-16	1.67e-14	33.3333
chr9	29950802	29951076	intergenic	LINGO2(dist=737203),LINC01242(dist=437857)	7.72e-16	1.82e-14	-15.5014
chr9	97766649	97767955	exonic	AOPEP	7.94e-16	1.86e-14	-13.0355
chr8	23583986	23584761	intergenic	NKX2-6(dist=19717),STC1(dist=114681)	8.03e-16	1.88e-14	-8.93638
chr12	95135944	95136225	intergenic	TMCC3(dist=91611),MIR492(dist=91949)	8.23e-16	1.92e-14	32.0334
chr4	40794478	40794726	intronic	NSUN7	8.55e-16	1.99e-14	-39.6963
chr11	84452139	84452397	intronic	DLG2	9.05e-16	2.09e-14	-29.4369
chr10	102357165	102357395	intergenic	HIF1AN(dist=37413),PAX2(dist=137758)	9.22e-16	2.13e-14	-18.8194
chr2	73612655	73613661	exonic	ALMS1	9.87e-16	2.27e-14	-23.0431
chr3	196560842	196561119	intergenic	PAK2(dist=1324),SENP5(dist=33608)	1.01e-15	2.31e-14	-6.85827
chr5	131960800	131961078	intronic	RAD50	1.02e-15	2.32e-14	-16.6822
chr21	41405147	41405430	intronic	DSCAM	1.04e-15	2.37e-14	-42.8571
chr13	74214791	74214994	intergenic	LINC00392(dist=52775),KLF12(dist=45232)	1.08e-15	2.44e-14	-27.3486
chr3	146877538	146877811	intergenic	LINC02010(dist=234533),ZIC4(dist=226022)	1.34e-15	3.01e-14	-13.2918
chr5	60240779	60241490	exonic	ERCC8,NDUFAF2	1.44e-15	3.24e-14	-24.0404
chr19	51437535	51437778	intergenic	KLK4(dist=23541),KLK5(dist=8781)	1.51e-15	3.37e-14	33.9697
chr18	59732691	59732926	intronic	PIGN	1.63e-15	3.62e-14	-26.9022
chr6	160929102	160929338	ncRNA_intronic	LPAL2	1.65e-15	3.66e-14	-7.4988
chr2	207629878	207630160	exonic	MDH1B	1.68e-15	3.72e-14	-64.9042
chr10	99894265	99894914	UTR5	R3HCC1L(NM_001256620:c.-73491_-73409delins0,NM_001256621:c.-28738_-28689delins0,NM_001351017:c.-73458_-73409delins0,NM_014472:c.-73458_-73409delins0,NM_001351014:c.-73458_-73409delins0,NM_001351012:c.-73458_-73091delins0,NM_138469:c.-73458_-73409delins0,NM_001256619:c.-73458_-73409delins0,NM_001351013:c.-73458_-73409delins0,NM_001351016:c.-73458_-73409delins0,NM_001351015:c.-73458_-73409delins0,N…	1.76e-15	3.88e-14	-20.4545
chr8	86019305	86019864	exonic	LRRCC1	1.95e-15	4.29e-14	21.7557
chr7	99023936	99025170	intronic	ATP5MF-PTCD1,PTCD1	2.09e-15	4.57e-14	-9.44908
chr6	25652380	25652709	exonic	SCGN	2.11e-15	4.58e-14	19.4806
chr13	81229047	81229445	intergenic	SPRY2(dist=313786),LINC00377(dist=363081)	2.17e-15	4.7e-14	-11.2301
chr3	135856413	135856679	intronic	PPP2R3A	2.34e-15	5.06e-14	-14.8958
chr16	76880588	76880866	intergenic	LINC02125(dist=188213),MIR4719(dist=21967)	2.38e-15	5.12e-14	-28.1691
chr11	133159211	133159477	intronic	OPCML	2.39e-15	5.14e-14	-13.7932
chr18	53255053	53255695	UTR5	TCF4(NM_001369573:c.1076_922delins0,NM_001330604:c.1076_922delins0,NM_001083962:c.1076_922delins0,NM_003199:c.1076_922delins0,NM_001369575:c.2840_2686delins0,NM_001369574:c.1076_922delins0,NM_001369585:c.2840_2686delins0,NM_001369583:c.2840_2686delins0,NM_001369579:c.2840_2686delins0,NM_001369578:c.2840_2686delins0,NM_001369570:c.1076_922delins0)	2.62e-15	5.6e-14	-36.1276
chr1	28447790	28448284	intergenic	EYA3(dist=32642),PTAFR(dist=25393)	2.79e-15	5.93e-14	69.9573
chr3	75114436	75114709	intergenic	CNTN3(dist=544145),MIR4444-1(dist=148918)	2.79e-15	5.93e-14	-15.7471
chr5	122971758	122972008	intergenic	CSNK1G3(dist=19015),LINC01170(dist=423479)	2.91e-15	6.17e-14	-11.8685
chr11	118710694	118710926	intergenic	DDX6(dist=48821),CXCR5(dist=43675)	2.97e-15	6.26e-14	-18.5714
chr11	117014699	117015560	UTR5	PAFAH1B2(NM_001184748:c.-8164_-8030delins0,NM_001184746:c.-8161_-8030delins0,NM_001309431:c.-15710_-15579delins0,NM_002572:c.-8161_-8030delins0,NM_001184747:c.-8161_-8030delins0)	3.17e-15	6.65e-14	-16.883
chrX	74098462	74098714	intronic	NEXMIF	3.17e-15	6.65e-14	-14.3674
chr5	53676734	53677504	ncRNA_intronic	LINC01033	3.3e-15	6.88e-14	7.47441
chr3	143662135	143662359	intergenic	SLC9A9(dist=94825),DIPK2A(dist=28281)	3.55e-15	7.35e-14	-27.9351
chr12	16028460	16028673	intergenic	EPS8(dist=86138),STRAP(dist=6648)	3.67e-15	7.57e-14	19.3925
chr9	33050840	33051106	intronic	SMU1	3.78e-15	7.78e-14	9.3369
chr13	86602504	86602731	intergenic	SLITRK6(dist=228950),LINC00430(dist=961444)	3.84e-15	7.86e-14	-17.9811
chrX	154033366	154033935	exonic	MPP1	3.98e-15	8.13e-14	13.274
chr2	58468113	58468632	exonic	FANCL	4.01e-15	8.17e-14	-11.629
chr3	75183885	75184125	intergenic	CNTN3(dist=613594),MIR4444-1(dist=79502)	4.39e-15	8.92e-14	-48.2713
chr4	115124429	115124703	intergenic	ARSJ(dist=223626),UGT8(dist=394855)	4.41e-15	8.94e-14	-7.47859
chr2	207447948	207448173	intronic	ADAM23	5e-15	1.01e-13	-11.1222
chr5	92596878	92597189	intergenic	ARRDC3-AS1(dist=1880346),NR2F1-AS1(dist=147873)	5.01e-15	1.01e-13	16.0819
chr7	119546884	119547148	ncRNA_intronic	LINC02476	6.12e-15	1.22e-13	-24.3413
chr8	20193440	20193686	intergenic	LZTS1(dist=31966),SNORD3F(dist=278654)	6.11e-15	1.22e-13	19.6802
chr7	70158760	70160687	intronic	AUTS2	6.33e-15	1.26e-13	13.4766
chr12	52115410	52115679	exonic	SCN8A	6.69e-15	1.33e-13	18.6853
chr15	43843822	43844097	intronic	PPIP5K1	7.03e-15	1.39e-13	16.7653
chr12	21537721	21537995	intronic	SLCO1A2	7.61e-15	1.5e-13	-24.7833
chr1	216125221	216125502	intronic	USH2A	8.29e-15	1.63e-13	-8.95774
chr12	122326387	122327044	exonic	PSMD9	8.48e-15	1.66e-13	13.7405
chr4	8692853	8693118	intergenic	CPZ(dist=71365),HMX1(dist=154684)	8.62e-15	1.69e-13	-23.4568
chr13	96984014	96984325	intronic	HS6ST3	9.97e-15	1.95e-13	13.5956
chr2	24163185	24163878	UTR5	UBXN2A(NM_181713:c.-17852_-17667delins0)	1.06e-14	2.06e-13	50.0489
chr4	16257947	16258227	ncRNA_exonic	TAPT1-AS1	1.08e-14	2.09e-13	-13.9083
chr17	12920956	12921566	exonic	ELAC2	1.1e-14	2.13e-13	-35.2941
chr21	47802465	47804760	intronic	PCNT	1.18e-14	2.26e-13	5.82807
chr4	15682921	15683601	UTR5	FAM200B(NM_001145191:c.-5151_-5077delins0)	1.23e-14	2.36e-13	-20.2479
chr2	70557179	70557418	intergenic	FAM136A(dist=27980),TGFA(dist=116998)	1.24e-14	2.38e-13	-8.15517
chr21	36871710	36871952	ncRNA_intronic	LOC100506403	1.25e-14	2.38e-13	-24.6032
chr5	125759047	125759298	UTR5	GRAMD2B(NM_001146321:c.-271_-20delins0,NM_001146320:c.-42188_-41937delins0,NM_001349544:c.-217_-20delins0,NM_001349543:c.-42134_-41937delins0,NM_001349542:c.-41982_-41785delins0,NM_023927:c.-198_-1delins0,NM_001349541:c.-198_-1delins0)	1.29e-14	2.44e-13	-33.1214
chr2	102024668	102024940	intronic	RFX8	1.37e-14	2.6e-13	-8.05133
chr10	75303216	75303420	intronic	USP54	1.38e-14	2.61e-13	-7.04587
chrX	37208237	37209325	UTR5	PRRG1(NM_001173490:c.-56920_-56781delins0,NM_001173489:c.-56920_-56781delins0,NM_001142395:c.-56886_-56855delins0,NM_000950:c.-56886_-56855delins0,NM_001173486:c.-56886_-56855delins0)	1.46e-14	2.76e-13	-14.5391
chr7	91212621	91213032	intergenic	FZD1(dist=311980),MTERF1(dist=287225)	1.48e-14	2.77e-13	15.1188
chr20	61670271	61670514	ncRNA_intronic	LINC01056,LINC01749	1.48e-14	2.77e-13	-40.9072
chrX	77187083	77188295	intronic	ATP7A	1.68e-14	3.13e-13	17.4157
chr20	47504204	47504482	intergenic	PREX1(dist=59668),ARFGEF2(dist=33766)	1.77e-14	3.3e-13	17.6706
chrX	46771563	46772981	UTR5	JADE3(NM_001077445:c.-72585_-72521delins0,NM_014735:c.-72440_-72142delins0)	1.8e-14	3.34e-13	-8.17943
chr5	82679361	82679639	intergenic	XRCC4(dist=29755),VCAN(dist=87854)	2.1e-14	3.84e-13	13.1725
chr10	13203436	13203790	UTR5	MCM10(NM_182751:c.-2645_-2597delins0,NM_018518:c.-2645_-2597delins0)	2.07e-14	3.84e-13	27.1075
chr10	103043837	103044480	intergenic	LINC02681(dist=20530),BTRC(dist=69310)	2.09e-14	3.84e-13	-31.4919
chrX	74662542	74662816	intronic	ZDHHC15	2.09e-14	3.84e-13	16.1923
chrX	118791805	118792085	intronic	SEPTIN6	2.09e-14	3.84e-13	9.66067
chr9	6451500	6451767	intronic	UHRF2	2.12e-14	3.88e-13	-28.8757
chr7	89130955	89131185	intergenic	ZNF804B(dist=163113),STEAP2-AS1(dist=380482)	2.19e-14	3.98e-13	-17.5393
chr7	96647824	96648232	intergenic	DLX6-AS1(dist=4447),DLX5(dist=1478)	2.22e-14	4.04e-13	-47.7541
chr2	117813161	117813749	intergenic	DPP10(dist=1209807),DDX18(dist=758518)	2.34e-14	4.24e-13	-13.19
chr1	14268752	14269037	intergenic	PRDM2(dist=117178),KAZN-AS1(dist=406413)	2.36e-14	4.26e-13	-36.1963
chr6	99872726	99873206	ncRNA_exonic	LOC101927365	2.42e-14	4.35e-13	-14.145
chr2	129686572	129686835	intergenic	LOC101927881(dist=60271),LINC01854(dist=312911)	2.49e-14	4.47e-13	-7.98103
chr19	45830070	45830302	intergenic	CKM(dist=3937),KLC3(dist=13706)	2.59e-14	4.64e-13	-34.3926
chr17	6735062	6735432	upstream	TEKT1(dist=14)	2.67e-14	4.76e-13	-41.4149
chr11	94800243	94801117	exonic	SRSF8	2.69e-14	4.78e-13	-56.2911
chr1	115323075	115323462	exonic	SIKE1	2.78e-14	4.91e-13	-9.20775
chr19	40940406	40940670	intergenic	SERTAD1(dist=8507),SERTAD3(dist=6078)	2.78e-14	4.91e-13	-17.5701
chr2	200468551	200468958	intergenic	SATB2-AS1(dist=131070),LINC01877(dist=3833)	3.01e-14	5.31e-13	17.1934
chr18	70697006	70697285	intergenic	LOC100505797(dist=148372),LINC02864(dist=124008)	3.02e-14	5.32e-13	-7.53997
chr9	71394793	71395492	exonic	FAM122A	3.05e-14	5.36e-13	-26.0515
chr5	80255876	80257006	exonic	RASGRF2	3.07e-14	5.38e-13	-9.96296
chr7	75102976	75103250	intronic	POM121C	3.4e-14	5.9e-13	9.5732
chr7	156741472	156743284	exonic	NOM1	3.39e-14	5.9e-13	57.9624
chr8	68593459	68593740	intronic	CPA6	3.39e-14	5.9e-13	-26.9942
chr1	186606597	186606841	intergenic	PDC-AS1(dist=167174),PTGS2(dist=34082)	3.44e-14	5.96e-13	-11.3081
chr2	108011643	108011873	intergenic	MIR548AU(dist=45662),LINC01886(dist=134002)	3.56e-14	6.13e-13	-11.969
chr3	177028080	177028351	ncRNA_intronic	LINC00501	3.55e-14	6.13e-13	8.41751
chr1	154954562	154954822	upstream	FLAD1(dist=998)	3.65e-14	6.28e-13	-9.19811
chr10	86195807	86196348	intronic	CCSER2	4e-14	6.85e-13	-13.8135
chr5	10548732	10549529	intergenic	LINC02213(dist=26536),ANKRD33B(dist=14653)	4.22e-14	7.2e-13	-20.8907
chr8	65087362	65087643	ncRNA_intronic	LINC01414	4.36e-14	7.42e-13	12.4317
chr8	90996372	90996957	exonic	NBN	4.77e-14	8.08e-13	-10.2626
chr7	86669125	86669520	UTR5	ELAPOR2(NM_001291990:c.-92213_-92314delins0,NM_001291991:c.-98731_-98832delins0)	4.94e-14	8.36e-13	13.0753
chr3	6126811	6127086	intergenic	MIR4790(dist=834871),GRM7-AS3(dist=546959)	5.69e-14	9.59e-13	27.3585
chr4	48059674	48059983	intergenic	NIPAL1(dist=17484),TXK(dist=8427)	6.22e-14	1.05e-12	-13.4648
chr2	227442459	227442738	intergenic	LOC646736(dist=397681),MIR5702(dist=80688)	6.77e-14	1.13e-12	-61.4035
chr3	184971641	184972002	exonic	EHHADH	6.71e-14	1.13e-12	25.1622
chr3	61068977	61069256	intronic	FHIT	7.38e-14	1.23e-12	9.04438
chr11	38655891	38656159	ncRNA_intronic	LINC02759	7.73e-14	1.28e-12	33.5417
chr7	38508471	38508749	intronic	AMPH	7.78e-14	1.29e-12	-19.4528
chr2	21022564	21022934	UTR5	LDAH(NM_001282721:c.48243_48150delins0,NM_001282722:c.48243_48150delins0,NM_001282723:c.21667_21574delins0,NM_001282719:c.21667_21574delins0,NM_001282724:c.21638_21574delins0,NM_001282720:c.21638_21574delins0,NM_021925:c.21638_21574delins0)	8.41e-14	1.39e-12	-17.9642
chr1	102695662	102695943	intergenic	OLFM3(dist=232872),COL11A1(dist=646080)	8.48e-14	1.4e-12	-32.9286
chr1	244995418	244995688	intergenic	DESI2(dist=123084),COX20(dist=2920)	9.3e-14	1.52e-12	-19.4546
chr2	190686740	190687005	intronic	PMS1	9.23e-14	1.52e-12	-35.5342
chr3	172165372	172166738	exonic	GHSR	9.48e-14	1.55e-12	-21.0422
chr22	41460014	41460272	intergenic	RBX1(dist=90701),SNORD140(dist=9334)	9.87e-14	1.61e-12	-38.6232
chr6	83676090	83676364	intronic	UBE3D	9.99e-14	1.63e-12	-41.0256
chr5	112312387	112313006	exonic	DCP2	1.02e-13	1.66e-12	-20.342
chr10	102027099	102027490	exonic	CWF19L1	1.05e-13	1.71e-12	-9.17508
chr10	35034745	35034990	intronic	PARD3	1.1e-13	1.78e-12	10.4887
chr10	83532667	83532944	intergenic	LINC02655(dist=1119177),NRG3(dist=102006)	1.3e-13	2.09e-12	-5.6016
chr22	34046354	34046597	exonic	LARGE1	1.35e-13	2.16e-12	-16.2247
chr4	47034427	47034940	exonic	GABRB1	1.4e-13	2.23e-12	-61.0589
chr5	140496854	140497129	intergenic	PCDHB3(dist=13447),PCDHB4(dist=4271)	1.41e-13	2.24e-12	13.4469
chr8	145918726	145919066	intergenic	ARHGAP39(dist=7495),ZNF251(dist=27228)	1.44e-13	2.3e-12	-5.01583
chrX	111325082	111325302	UTR5	TRPC5(NM_012471:c.-129459_-129654delins0)	1.46e-13	2.32e-12	-27.8022
chr8	138817599	138817872	intergenic	LOC101927915(dist=391768),LOC401478(dist=4046)	1.75e-13	2.75e-12	-20.5734
chr14	81580662	81580881	intronic	TSHR	1.74e-13	2.75e-12	14.6569
chr4	141141994	141142224	intergenic	MAML3(dist=66656),SCOC(dist=36238)	1.8e-13	2.82e-12	-18.9024
chr21	19274515	19274785	intergenic	CHODL-AS1(dist=16590),CHODL(dist=14872)	1.81e-13	2.83e-12	-24.681
chr8	39181336	39181572	ncRNA_intronic	ADAM5	1.83e-13	2.86e-12	-27.4941
chr19	37018919	37019811	UTR5	ZNF260(NM_001166037:c.13033_12981delins0,NM_001012756:c.13033_12981delins0,NM_001375596:c.13033_12981delins0,NM_001375598:c.13033_12981delins0,NM_001166036:c.13033_12981delins0,NM_001166038:c.13033_12981delins0,NM_001375597:c.13033_12981delins0)	1.83e-13	2.86e-12	-20.6262
chr4	138342027	138342573	intergenic	LINC02511(dist=208074),PCDH18(dist=97500)	1.88e-13	2.93e-12	-13.0988
chr13	73355703	73356612	exonic	DIS3	1.94e-13	3.01e-12	-8.77592
chr17	53917002	53917268	intergenic	PCTP(dist=16551),ANKFN1(dist=313568)	1.96e-13	3.03e-12	-17.1771
chr7	104005946	104006231	intronic	LHFPL3	2.06e-13	3.18e-12	-29.8284
chr17	35291899	35300875	exonic	LHX1	2.08e-13	3.2e-12	-5.21537
chr17	38024145	38024637	exonic	ZPBP2	2.08e-13	3.2e-12	-16.5756
chr14	76012830	76013204	exonic	BATF	2.12e-13	3.25e-12	-8.63993
chr13	53000755	53000985	intronic	VPS36	2.26e-13	3.45e-12	-10.952
chr7	113383091	113383410	intergenic	SMIM30(dist=624454),PPP1R3A(dist=133422)	2.28e-13	3.48e-12	-12.5304
chr4	187219320	187219745	ncRNA_intronic	F11-AS1	2.31e-13	3.51e-12	7.32144
chr4	19299884	19300120	intergenic	LCORL(dist=1276386),SLIT2(dist=953408)	2.41e-13	3.67e-12	-17.9364
chr21	9825442	9827522	ncRNA_exonic	MIR10396A,MIR10396B,MIR3648-1,MIR3648-2	2.49e-13	3.77e-12	-12.1274
chr18	8372084	8372368	intronic	PTPRM	2.51e-13	3.8e-12	-33.9307
chr14	19065894	19066321	intergenic	NONE(dist=NONE),OR11H12(dist=311273)	2.59e-13	3.91e-12	-9.04874
chr14	25704090	25704367	intergenic	STXBP6(dist=184587),NOVA1(dist=1207929)	2.6e-13	3.91e-12	-25.253
chr9	66486820	66487064	intergenic	LINC01410(dist=17510),LOC100132249(dist=3008)	2.67e-13	4.01e-12	-12.5625
chr19	2143803	2144042	intronic	AP3D1	2.68e-13	4.01e-12	22.4254
chr1	149612851	149613053	ncRNA_intronic	H3P4,LINC00623,LINC00869,LINC01145	2.7e-13	4.04e-12	20.2564
chr5	71916585	71916814	ncRNA_intronic	LINC02056	2.72e-13	4.05e-12	-13.8428
chr5	125974184	125974640	intergenic	TEX43(dist=2208),LMNB1-DT(dist=113015)	2.72e-13	4.05e-12	6.29758
chr8	125826704	125826978	intergenic	MTSS1(dist=85956),MIR4662B(dist=7242)	2.74e-13	4.06e-12	32.3601
chr4	172469355	172469631	intergenic	MIR6082(dist=361912),LINC02174(dist=54203)	2.84e-13	4.21e-12	-19.7003
chr5	42423530	42425047	exonic	GHR	2.86e-13	4.22e-12	18.4356
chr8	94762934	94763218	intergenic	RBM12B(dist=9697),TMEM67(dist=3854)	2.86e-13	4.22e-12	-56.6488
chr9	126665332	126665606	intronic	DENND1A	2.88e-13	4.23e-12	29.9824
chr15	26734317	26734571	intergenic	LINC00929(dist=356133),GABRB3(dist=54123)	2.92e-13	4.28e-12	7.31854
chr1	24513540	24514477	exonic	IFNLR1	3.04e-13	4.46e-12	11.999
chr2	60243183	60243459	intergenic	LINC01793(dist=736648),MIR4432HG(dist=342892)	3.07e-13	4.49e-12	11.2508
chr3	24136535	24136827	intergenic	NR1D2(dist=114426),LINC00691(dist=4638)	3.19e-13	4.62e-12	-10.0747
chr4	48378700	48378928	intronic	SLAIN2	3.18e-13	4.62e-12	10.7639
chr12	47378988	47379215	intergenic	SLC38A4(dist=159208),AMIGO2(dist=90275)	3.19e-13	4.62e-12	-9.26827
chr12	69838617	69838852	intergenic	YEATS4(dist=53967),FRS2(dist=25316)	3.18e-13	4.62e-12	25.5186
chr6	88032157	88032429	UTR5	SMIM8(NM_020425:c.-14444_-14400delins0,NM_001287445:c.-14444_-14400delins0,NM_001042493:c.-14444_-14400delins0)	3.33e-13	4.81e-12	16.4419
chr16	12070243	12070870	exonic	SNX29	3.41e-13	4.92e-12	9.83796
chr1	190861778	190862071	intergenic	LINC01720(dist=90990),LINC01680(dist=328218)	3.5e-13	5.04e-12	22.7273
chr10	60003214	60004272	intronic	IPMK	3.58e-13	5.13e-12	10.9343
chr9	6182791	6183091	intergenic	RANBP6(dist=167167),IL33(dist=32058)	3.63e-13	5.19e-12	13.3014
chr1	2885062	2885284	intergenic	TTC34(dist=167629),ACTRT2(dist=52747)	3.7e-13	5.28e-12	-7.10408
chr3	196229810	196230791	exonic	RNF168	3.7e-13	5.28e-12	-24.2766
chr19	2537029	2537243	intronic	GNG7	3.85e-13	5.47e-12	-19.8171
chr13	44155328	44155564	intronic	ENOX1	3.94e-13	5.59e-12	-8.76376
chr13	113201706	113201927	exonic	TUBGCP3	4.01e-13	5.68e-12	-26.3651
chr3	27863028	27863322	ncRNA_intronic	LINC01980	4.11e-13	5.8e-12	18.7459
chr3	120878498	120878779	intronic	STXBP5L	4.17e-13	5.87e-12	15.8171
chr18	56781034	56781315	intergenic	OACYLP(dist=60588),SEC11C(dist=25801)	4.31e-13	6.07e-12	15.819
chr6	101385013	101385251	intergenic	ASCC3(dist=55765),GRIK2(dist=456333)	4.35e-13	6.11e-12	7.87542
chr16	59598844	59599071	intergenic	GOT2(dist=830624),APOOP5(dist=188974)	4.43e-13	6.2e-12	-32.5108
chr3	105598776	105599052	intergenic	CBLB(dist=10531),LINC00882(dist=1229585)	4.53e-13	6.33e-12	-18.7573
chr15	29067415	29067693	ncRNA_intronic	PDCD6IPP2	4.64e-13	6.47e-12	-6.78921
chr6	89774750	89775028	intergenic	RNGTT(dist=101413),PNRC1(dist=15442)	4.81e-13	6.7e-12	-21.1632
chr12	82527208	82527487	intergenic	LINC02426(dist=140296),CCDC59(dist=218596)	4.93e-13	6.85e-12	-9.85061
chr3	22784880	22785095	intergenic	ZNF385D-AS2(dist=763560),UBE2E2-AS1(dist=451466)	4.97e-13	6.89e-12	-30.9055
chr5	27743575	27743892	intergenic	PURPL(dist=247067),LINC02103(dist=542604)	5.75e-13	7.93e-12	-15.2589
chr7	84569238	84569567	intergenic	LOC101927378(dist=355604),SEMA3D(dist=55305)	5.73e-13	7.93e-12	-13.9886
chrX	144931123	144931391	intergenic	SLITRK2(dist=19753),MIR892C(dist=142877)	5.94e-13	8.18e-12	-18.6639
chr11	122903042	122903325	intergenic	LOC341056(dist=12723),HSPA8(dist=24872)	6.02e-13	8.27e-12	15.9892
chrX	110339364	110339679	UTR5	PAK3(NM_001324334:c.-26913_-26689delins0,NM_001324331:c.-26913_-26689delins0,NM_001128168:c.-26913_-26689delins0,NM_001324326:c.-26913_-26689delins0,NM_001324328:c.-26913_-26689delins0,NM_001324327:c.-26913_-26689delins0,NM_001324333:c.-26913_-26689delins0,NM_001324329:c.-26913_-26689delins0,NM_001324332:c.-26913_-26689delins0,NM_002578:c.-26913_-26689delins0,NM_001128173:c.-26913_-26689delins0)	6.15e-13	8.44e-12	-22.3077
chr3	138724325	138725446	exonic	PRR23A	6.39e-13	8.75e-12	-5.0839
chr6	83161407	83161681	intergenic	TPBG(dist=84274),UBE3D(dist=440428)	6.67e-13	9.11e-12	13.7522
chr5	51295677	51295895	intergenic	ISL1(dist=605114),LINC02118(dist=7970)	6.91e-13	9.42e-12	13.3562
chrX	76419164	76419438	intergenic	MIR325HG(dist=184207),FGF16(dist=290209)	6.94e-13	9.43e-12	-14.7336
chr18	10589149	10589386	intergenic	NAPG(dist=36389),LINC01887(dist=21610)	7.06e-13	9.58e-12	-13.8855
chrX	99661653	99666381	exonic	PCDH19	7.87e-13	1.07e-11	17.4708
chr15	71184276	71184689	exonic	THAP10	7.97e-13	1.08e-11	9.43489
chr3	176936410	176936661	intergenic	TBL1XR1(dist=21140),LINC00501(dist=75569)	8.24e-13	1.11e-11	-24.9875
chr6	10414216	10414498	ncRNA_intronic	TFAP2A-AS1	8.33e-13	1.12e-11	23.3702
chr8	107019269	107019507	ncRNA_intronic	ZFPM2-AS1	8.31e-13	1.12e-11	39.1304
chr4	42108297	42108517	intergenic	SLC30A9(dist=15819),BEND4(dist=4353)	8.72e-13	1.17e-11	-29.545
chr21	22280722	22280957	intergenic	LINC00320(dist=105296),NCAM2(dist=89770)	8.73e-13	1.17e-11	-11.1045
chr12	70406884	70407278	intergenic	MYRFL(dist=54007),PRANCR(dist=208692)	8.91e-13	1.19e-11	-8.77491
chr11	122854930	122855582	intergenic	BSX(dist=2388),LOC341056(dist=32692)	9.02e-13	1.2e-11	15.2086
chr18	76308229	76308578	intergenic	LINC01029(dist=602546),SALL3(dist=431697)	9.1e-13	1.21e-11	-24.1687
chr3	78403420	78403663	intergenic	LINC02077(dist=305306),ROBO1(dist=242725)	9.24e-13	1.22e-11	21.2009
chr13	27998586	27999178	exonic	GTF3A	9.23e-13	1.22e-11	-94.7917
chr15	79164955	79166057	exonic	MORF4L1	9.27e-13	1.22e-11	8.53913
chrX	102966133	102966407	ncRNA_intronic	GLRA4	9.5e-13	1.25e-11	11.2156
chrX	74424926	74425214	intronic	UPRT	9.75e-13	1.28e-11	-13.4868
chrX	40936037	40936276	intergenic	TNIP2P1(dist=243588),USP9X(dist=8422)	1.03e-12	1.36e-11	-15.1006
chr3	178577889	178578183	ncRNA_exonic	KCNMB2-AS1	1.08e-12	1.41e-11	-34.3284
chr4	66396770	66397051	intronic	EPHA5	1.09e-12	1.42e-11	-40.4855
chr19	44357850	44358051	intergenic	ZNF283(dist=1681),ZNF404(dist=18466)	1.1e-12	1.43e-11	-24.647
chr4	85047991	85048291	ncRNA_intronic	LOC101928978	1.11e-12	1.45e-11	-9.18151
chr5	140316644	140316918	intronic	PCDHA1,PCDHA10,PCDHA11,PCDHA12,PCDHA13,PCDHA2,PCDHA3,PCDHA4,PCDHA5,PCDHA6,PCDHA7,PCDHA8,PCDHA9,PCDHAC1	1.15e-12	1.49e-11	-5.48668
chr14	45437522	45437747	intronic	TOGARAM1	1.16e-12	1.49e-11	13.5734
chr20	16837485	16837759	intergenic	OTOR(dist=104676),PCSK2(dist=368993)	1.15e-12	1.49e-11	-19.5768
chr19	37894343	37894865	intergenic	ZNF527(dist=10375),ZNF569(dist=7195)	1.18e-12	1.52e-11	-10.417
chr2	79102715	79102957	intergenic	LOC105374820(dist=309505),REG3G(dist=149871)	1.23e-12	1.58e-11	20.6897
chr4	798538	798984	intronic	CPLX1	1.28e-12	1.65e-11	55
chr1	100435297	100436070	UTR5	SLC35A3(NM_001271684:c.-23559_-23393delins0,NM_012243:c.-23559_-23393delins0)	1.31e-12	1.68e-11	-32.3755
chr14	100980332	100980569	intronic	WDR25	1.34e-12	1.71e-11	-9.02685
chr3	50712068	50713007	exonic	DOCK3	1.41e-12	1.79e-11	25.1701
chr5	108776886	108777128	intergenic	PJA2(dist=31211),MAN2A1(dist=247939)	1.4e-12	1.79e-11	-12.9277
chr16	80761135	80761360	intronic	CDYL2	1.49e-12	1.89e-11	-14.68
chr1	78444303	78445281	exonic	FUBP1	1.5e-12	1.91e-11	-11.8832
chr5	74219286	74219555	intergenic	LOC441086(dist=56186),GCNT4(dist=101617)	1.54e-12	1.95e-11	-11.3577
chr4	52708767	52711124	exonic	DCUN1D4	1.59e-12	2e-11	-50.1221
chrX	103287019	103287446	intergenic	H2BW1(dist=18760),H2BW2(dist=7070)	1.58e-12	2e-11	11.2511
chr1	41349665	41350293	intergenic	CITED4(dist=21630),CTPS1(dist=95075)	1.6e-12	2.01e-11	-8.41487
chr4	186346794	186347571	exonic	UFSP2	1.62e-12	2.04e-11	35.2941
chr16	32280913	32281189	intergenic	TP53TG3D(dist=13664),LOC390705(dist=19679)	1.69e-12	2.12e-11	6.00694
chr20	14437424	14437630	intronic	MACROD2	1.76e-12	2.2e-11	-10.4042
chr14	62861024	62861305	intergenic	LINC00644(dist=254333),KCNH5(dist=304877)	1.85e-12	2.32e-11	-7.78783
chr11	95105916	95106146	intergenic	LOC100129203(dist=138348),FAM76B(dist=395971)	2.01e-12	2.51e-11	-19.6346
chr10	123962747	123963546	intronic	TACC2	2.08e-12	2.59e-11	-16.3535
chr2	161712931	161713240	intergenic	RBMS1(dist=362613),TANK(dist=280226)	2.11e-12	2.62e-11	-24.1444
chr1	199891553	199891764	intergenic	LINC02789(dist=529118),NR5A2(dist=105074)	2.24e-12	2.76e-11	-11.4913
chr17	44337401	44337926	intergenic	KANSL1(dist=34668),ARL17B(dist=13624)	2.23e-12	2.76e-11	35.143
chr1	80796657	80796886	intergenic	ADGRL4(dist=1324242),LINC01781(dist=204554)	2.29e-12	2.82e-11	5.08251
chr2	62080892	62081363	exonic	FAM161A	2.31e-12	2.84e-11	-12.0617
chr6	70720259	70720685	intronic	COL19A1	2.35e-12	2.89e-11	-7.6764
chr19	39804621	39805954	exonic	LRFN1	2.38e-12	2.91e-11	-16.4653
chr20	3766343	3767636	exonic	CENPB	2.39e-12	2.92e-11	-17.2769
chr8	82480073	82480360	intergenic	FABP12(dist=36448),IMPA1P1(dist=35759)	2.44e-12	2.98e-11	13.0311
chr14	76819145	76819379	intergenic	GPATCH2L(dist=138459),ESRRB(dist=18235)	2.61e-12	3.18e-11	-11.4429
chrX	112586728	112587028	ncRNA_intronic	LOC101928437	2.7e-12	3.28e-11	14.9232
chr5	16335538	16335837	intergenic	LOC401176(dist=148368),LINC02150(dist=37633)	2.72e-12	3.3e-11	12.5434
chr5	53668078	53668347	ncRNA_intronic	LINC01033	2.77e-12	3.35e-11	-6.86397
chrX	144899363	144900266	UTR5	SLITRK2(NM_001144004:c.-4581_-4400delins0,NM_001144003:c.-4581_-4400delins0,NM_001144005:c.-4581_-4400delins0,NM_032539:c.-4581_-4400delins0)	2.79e-12	3.38e-11	-19.9713
chr12	72775197	72775476	intronic	TRHDE	2.84e-12	3.43e-11	-12.8608
chr15	44702401	44702624	intronic	GOLM2	3e-12	3.6e-11	-40.1357
chr12	125534060	125534527	intergenic	BRI3BP(dist=18284),AACS(dist=15454)	3.02e-12	3.62e-11	5.64654
chr1	103747392	103747625	intergenic	COL11A1(dist=173314),LOC101928436(dist=211977)	3.08e-12	3.69e-11	-19.0897
chr3	141834190	141834456	intronic	TFDP2	3.13e-12	3.74e-11	-30.3532
chr11	94136013	94136287	intergenic	GPR83(dist=1428),MRE11(dist=12449)	3.14e-12	3.74e-11	-7.02815
chr12	69768624	69769555	intronic	YEATS4	3.13e-12	3.74e-11	11.819
chr4	73340464	73340739	intronic	ADAMTS3	3.26e-12	3.88e-11	-14.3791
chr9	107727028	107727306	intergenic	ABCA1(dist=36592),SLC44A1(dist=279580)	3.45e-12	4.1e-11	-26.1065
chr7	93412444	93412681	intergenic	MIR4652(dist=66127),TFPI2(dist=102027)	3.49e-12	4.13e-11	-9.89244
chr18	1540963	1541241	intergenic	LINC00470(dist=181333),METTL4(dist=996288)	3.49e-12	4.13e-11	19.2837
chr1	174208053	174208412	intronic	RABGAP1L	3.52e-12	4.16e-11	9.65557
chr5	32709910	32714450	exonic	NPR3	3.57e-12	4.2e-11	5.94204
chr10	86039743	86040102	ncRNA_exonic	LINC00858	3.81e-12	4.48e-11	-14.0435
chr12	117286978	117287233	exonic	RNFT2	3.84e-12	4.51e-11	30.5344
chr6	89940629	89940988	UTR5	GABRR1(NM_001267582:c.-30039_-30092delins0)	3.95e-12	4.63e-11	16.5909
chr3	30103392	30103675	intergenic	RBMS3(dist=51506),LINC01985(dist=456685)	4.11e-12	4.8e-11	37.931
chr2	8145511	8145848	intergenic	LINC00298(dist=28566),LINC00299(dist=2053)	4.14e-12	4.83e-11	-9.91189
chr5	108191050	108191295	intronic	FER	4.16e-12	4.85e-11	11.4226
chr6	126964603	126964988	intergenic	MIR588(dist=158744),RSPO3(dist=474828)	4.18e-12	4.86e-11	-17.4426
chr8	64402515	64402841	intergenic	LOC102724612(dist=14475),LINC01289(dist=279147)	4.2e-12	4.88e-11	-7.18799
chr19	6998392	6998667	intergenic	ADGRE4P(dist=7535),FLJ25758(dist=6297)	4.31e-12	4.99e-11	17.7353
chr1	179334794	179335338	UTR5	AXDND1(NM_144696:c.-539_-510delins0)	4.42e-12	5.12e-11	-7.46095
chrX	87746963	87747188	intergenic	KLHL4(dist=821913),CPXCR1(dist=255038)	4.44e-12	5.13e-11	-8.41024
chr14	66183528	66184395	intronic	FUT8	4.65e-12	5.36e-11	15.9574
chr4	73433783	73434289	intronic	ADAMTS3	4.91e-12	5.65e-11	-15.0289
chr1	88042404	88042661	intergenic	LINC01364(dist=205066),PKN2-AS1(dist=960535)	5.06e-12	5.81e-11	-31.8094
chr12	98081029	98081246	intergenic	RMST(dist=122236),PAFAH1B2P2(dist=25944)	5.09e-12	5.84e-11	12.4634
chr11	38046021	38046295	intergenic	LINC02760(dist=69808),LINC02759(dist=593519)	5.39e-12	6.17e-11	12.1208
chr18	514510	515477	ncRNA_exonic	LINC01925	5.55e-12	6.34e-11	-17.0514
chr6	79350879	79351148	intergenic	MIR10524(dist=101853),IRAK1BP1(dist=226120)	5.61e-12	6.4e-11	-32.6499
chr14	64269969	64270356	intergenic	SGPP1(dist=75186),SYNE2(dist=49366)	5.77e-12	6.57e-11	12.316
chr6	4716203	4716440	intronic	CDYL	5.82e-12	6.62e-11	-25.4884
chr1	164646344	164646625	intronic	PBX1	5.89e-12	6.68e-11	-49.8348
chr7	118004028	118004302	intergenic	ANKRD7(dist=121244),LINC02476(dist=1255182)	6.54e-12	7.4e-11	-23.8739
chr14	89763627	89763861	intronic	FOXN3	6.57e-12	7.43e-11	7.78617
chr18	29303960	29304254	intergenic	B4GALT6(dist=37954),SLC25A52(dist=35295)	6.6e-12	7.45e-11	71.3681
chr8	27684078	27684308	intronic	PBK	6.85e-12	7.72e-11	14.6248
chr19	6111060	6111338	upstream	RFX2(dist=549)	6.95e-12	7.82e-11	-11.7315
chr13	52290549	52290824	intronic	WDFY2	7.36e-12	8.26e-11	-27.0481
chr4	20701817	20702336	UTR5	PACRGL(NM_001330748:c.-4024_-3904delins0,NM_145048:c.-4024_-3769delins0,NM_001258345:c.-4024_-3769delins0,NM_001330747:c.-4024_-3871delins0,NM_001317849:c.-4024_-3769delins0,NM_001330745:c.-4024_-3769delins0,NM_001330746:c.-4024_-3865delins0,NM_001130727:c.-4024_-3769delins0,NM_001258346:c.-4024_-3904delins0)	7.42e-12	8.32e-11	-25.641
chr2	110962400	110962776	exonic	NPHP1	7.53e-12	8.43e-11	-21.6057
chrX	152927589	152928165	intergenic	DUSP9(dist=10808),PNCK(dist=7023)	7.6e-12	8.49e-11	-21.0325
chr4	142203878	142204104	intergenic	ZNF330(dist=48028),LINC02432(dist=38174)	8.05e-12	8.97e-11	-16.948
chr12	82340160	82340436	intergenic	PPFIA2(dist=187031),LINC02426(dist=7062)	8.07e-12	8.98e-11	-12.0799
chr14	61188116	61190772	exonic	SIX4	8.25e-12	9.17e-11	11.7359
chr3	34797087	34797362	intergenic	PDCD6IP(dist=885888),LOC101928135(dist=119927)	8.3e-12	9.19e-11	-8.05395
chr17	34130783	34131046	intergenic	MMP28(dist=8138),TAF15(dist=5442)	8.3e-12	9.19e-11	33.3586
chr2	82953920	82954194	intergenic	LINC01815(dist=1259850),DHFRP3(dist=129733)	8.33e-12	9.22e-11	-16.4538
chr2	79112655	79112928	intergenic	LOC105374820(dist=319445),REG3G(dist=139900)	8.54e-12	9.43e-11	15.6716
chr12	11075442	11075723	ncRNA_intronic	PRH1-PRR4	8.6e-12	9.48e-11	-33.1021
chr8	145742464	145756326	exonic	ARHGAP39,C8orf82,LRRC14,LRRC24,RECQL4	8.93e-12	9.82e-11	26.9782
chr1	196571931	196572212	intronic	KCNT2	9.27e-12	1.02e-10	-12.2054
chr1	215568012	215568293	intergenic	KCNK2(dist=157579),KCTD3(dist=172354)	9.42e-12	1.03e-10	-5.42594
chr9	89226598	89226957	intergenic	TUT7(dist=257273),GAS1(dist=332320)	9.4e-12	1.03e-10	-32.633
chr13	109084185	109084460	intergenic	TNFSF13B(dist=123353),MYO16(dist=163793)	9.51e-12	1.04e-10	-55.609
chr4	61035488	61035774	intergenic	LINC02429(dist=1122811),MIR548AG1(dist=752563)	9.72e-12	1.06e-10	22.5633
chr17	9191699	9191936	intronic	STX8	9.73e-12	1.06e-10	-32.1965
chr19	49828412	49828668	UTR5	SLC6A16(NM_014037:c.13844_13808delins0)	9.76e-12	1.06e-10	46.1538
chr4	132300377	132300630	intergenic	LINC02479(dist=991151),SNHG27(dist=385363)	9.92e-12	1.08e-10	18.5177
chr7	25021013	25021520	intergenic	OSBPL3(dist=1216),CYCS(dist=136755)	1.03e-11	1.11e-10	10.559
chr16	57527161	57527449	intergenic	DOK4(dist=6756),CCDC102A(dist=18644)	1.02e-11	1.11e-10	-19.6585
chr3	2788818	2789088	intronic	CNTN4	1.04e-11	1.12e-10	-22.6306
chr8	75984416	75984652	intergenic	CRISPLD1(dist=37623),CASC9(dist=150700)	1.06e-11	1.14e-10	9.73281
chr20	5930962	5931623	exonic	TRMT6	1.08e-11	1.17e-10	-46.369
chr12	4479522	4479973	exonic	FGF23	1.12e-11	1.2e-10	26.8293
chr12	122265374	122265954	exonic	SETD1B	1.12e-11	1.2e-10	-23.7266
chr11	58910127	58910584	ncRNA_exonic	FAM111A-DT	1.13e-11	1.21e-10	-14.0209
chr3	14219715	14220408	exonic	LSM3,XPC	1.14e-11	1.22e-10	23.5294
chr12	60196000	60196273	intergenic	SLC16A7(dist=12379),TAFA2(dist=1905756)	1.15e-11	1.22e-10	-5.18773
chr14	71721018	71721408	intergenic	PCNX1(dist=138919),SIPA1L1(dist=65785)	1.18e-11	1.25e-10	33.3333
chr1	26662538	26663466	exonic	CRYBG2	1.2e-11	1.28e-10	-11.8962
chr19	21860792	21861016	intergenic	LOC400682(dist=19382),ZNF100(dist=44557)	1.2e-11	1.28e-10	37.0054
chr17	4606984	4607919	exonic	PELP1	1.22e-11	1.29e-10	12.2581
chr3	7610291	7610668	intronic	GRM7	1.23e-11	1.3e-10	-19.8998
chr1	224496480	224496720	intronic	NVL	1.26e-11	1.34e-10	-19.2343
chr3	137358198	137358524	intergenic	IL20RB(dist=628272),SOX14(dist=124633)	1.29e-11	1.36e-10	15.2564
chr15	20385380	20385616	intergenic	NONE(dist=NONE),CHEK2P2(dist=102381)	1.35e-11	1.42e-10	33.3333
chr5	128730210	128730528	intergenic	ISOC1(dist=280491),MIR4460(dist=2227)	1.37e-11	1.44e-10	-31.6803
chr9	15510176	15511338	exonic	PSIP1	1.38e-11	1.45e-10	15.7742
chr3	86061573	86062110	intronic	CADM2	1.42e-11	1.49e-10	-16.836
chr4	113444181	113444389	ncRNA_intronic	NEUROG2-AS1	1.48e-11	1.55e-10	-10.8434
chr8	30961310	30961546	intronic	WRN	1.49e-11	1.56e-10	-9.18166
chr3	113160299	113160641	UTR5	CFAP44(NM_001164496:c.7829_7789delins0,NM_018338:c.7850_7789delins0)	1.51e-11	1.58e-10	-6.91203
chr7	113178643	113178878	intergenic	SMIM30(dist=420006),PPP1R3A(dist=337954)	1.52e-11	1.59e-10	-9.86982
chr3	5325480	5326280	intergenic	MIR4790(dist=33540),GRM7-AS3(dist=1347765)	1.56e-11	1.62e-10	-30.6894
chr11	34126828	34127573	UTR5	NAT10(NM_001144030:c.-6439_-6276delins0,NM_024662:c.-2597_-2434delins0)	1.56e-11	1.62e-10	-14.0975
chr14	64319542	64320526	UTR5	SYNE2(NM_182914:c.-56145_-56006delins0,NM_015180:c.-56145_-56006delins0)	1.58e-11	1.63e-10	17.1046
chr13	23629313	23629566	intergenic	LINC00621(dist=138805),SGCG(dist=105081)	1.64e-11	1.7e-10	-25.467
chr11	35684304	35684902	exonic	TRIM44	1.66e-11	1.71e-10	90.5242
chr20	40627224	40628076	intergenic	CHD6(dist=380208),PTPRT(dist=73320)	1.69e-11	1.74e-10	34.1971
chr2	5523776	5524050	intergenic	LINC01249(dist=819964),LINC01248(dist=250223)	1.85e-11	1.91e-10	-36.8717
chr1	49364554	49364913	intronic	AGBL4	1.87e-11	1.92e-10	-30.1316
chr9	119976797	119977010	exonic	ASTN2	1.93e-11	1.98e-10	-11.1102
chr1	198102226	198102487	intergenic	LHX9(dist=197618),NEK7(dist=23641)	1.94e-11	1.99e-10	20.347
chr3	119690480	119690754	intronic	GSK3B	2.01e-11	2.06e-10	12.0393
chr2	98501720	98501951	intronic	TMEM131	2.03e-11	2.08e-10	-10.504
chr3	82386787	82387097	ncRNA_intronic	LINC02008	2.06e-11	2.1e-10	15.1335
chr12	41086522	41087102	intronic	CNTN1	2.06e-11	2.1e-10	-5.56721
chr22	25335956	25336558	intronic	TMEM211	2.17e-11	2.21e-10	9.74801
chr3	111280635	111281062	intronic	CD96	2.18e-11	2.22e-10	-9.12138
chr4	44893533	44893761	intergenic	GNPDA2(dist=164882),GABRG1(dist=1144025)	2.19e-11	2.22e-10	-23.3871
chr8	72459564	72460523	UTR5	EYA1(NM_001370333:c.12318_12088delins0,NM_001370334:c.192799_192610delins0,NM_001370336:c.12318_12088delins0,NM_001370335:c.193189_192959delins0,NM_172059:c.11928_11739delins0)	2.19e-11	2.22e-10	-24.5425
chr8	29884771	29885310	intergenic	MIR3148(dist=69907),SARAF(dist=35209)	2.24e-11	2.27e-10	-25.9211
chr5	62620722	62621003	intergenic	IPO11(dist=696306),HTR1A(dist=632699)	2.26e-11	2.28e-10	-15.4259
chr3	131860594	131860880	intergenic	CPNE4(dist=102144),ACP3(dist=175371)	2.31e-11	2.33e-10	26.2295
chr7	136315164	136315440	intergenic	MTPN(dist=653057),CHRM2(dist=237959)	2.35e-11	2.37e-10	9.41414
chr14	30943382	30943625	ncRNA_intronic	G2E3-AS1	2.36e-11	2.37e-10	18.4573
chr4	148652848	148653918	exonic	ARHGAP10	2.41e-11	2.41e-10	-5.42106
chr14	39486537	39486762	intergenic	LOC105370457(dist=98133),SEC23A(dist=14361)	2.44e-11	2.44e-10	39.058
chr10	62512152	62512363	intergenic	ANK3(dist=18866),CDK1(dist=25726)	2.49e-11	2.49e-10	-28.7746
chr17	38935799	38936093	exonic	KRT27	2.52e-11	2.52e-10	14.2903
chr6	164511863	164512083	intergenic	LOC102724152(dist=419347),MEAT6(dist=694783)	2.55e-11	2.54e-10	-22.8624
chr2	6138540	6138817	intergenic	LOC400940(dist=10176),LINC01247(dist=367325)	2.61e-11	2.6e-10	28.169
chrX	15756051	15756636	ncRNA_intronic	CA5BP1-CA5B	2.63e-11	2.61e-10	17.05
chr5	82571135	82571410	intronic	XRCC4	2.74e-11	2.72e-10	15.5517
chr9	40655056	40655330	intergenic	FAM74A1(dist=748837),LOC105379450(dist=28489)	2.82e-11	2.8e-10	19.7877
chr2	99771109	99771637	UTR5	LIPT1(NM_145199:c.-6991_-6907delins0,NM_145197:c.-6991_-6907delins0,NM_145198:c.-6991_-6907delins0,NM_015929:c.-6991_-6907delins0,NM_001204830:c.-6884_-6784delins0),TSGA10(NM_001349013:c.45503_45254delins0,NM_025244:c.45503_45254delins0)	2.9e-11	2.87e-10	-16.9943
chr2	122564424	122564719	intergenic	TSN(dist=38996),LINC01826(dist=1259013)	3.02e-11	2.99e-10	-28.1114
chr1	35716828	35717069	intergenic	SFPQ(dist=58082),ZMYM4(dist=17241)	3.06e-11	3.02e-10	-18.9224
chrX	51075272	51076331	exonic	NUDT10	3.08e-11	3.03e-10	-33.0645
chr4	187213659	187213890	ncRNA_intronic	F11-AS1	3.13e-11	3.08e-10	8.33333
chr6	115624554	115624829	intergenic	HDAC2-AS2(dist=962661),LINC02534(dist=329877)	3.14e-11	3.08e-10	-12.2679
chr15	62188591	62188816	intronic	VPS13C	3.31e-11	3.24e-10	-10.0171
chr12	43618087	43618442	intergenic	LINC02461(dist=61174),ADAMTS20(dist=129227)	3.32e-11	3.25e-10	-24.947
chr17	7197431	7200009	exonic	YBX2	3.34e-11	3.27e-10	-6.36407
chr5	130970415	130971505	exonic	RAPGEF6	3.44e-11	3.35e-10	-20.5482
chr13	55897858	55898090	intergenic	MIR5007(dist=149175),PRR20E(dist=1816962)	3.59e-11	3.49e-10	16.9713
chr2	58620491	58620728	intergenic	LINC01795(dist=96808),LINC01122(dist=127160)	3.62e-11	3.52e-10	-24.0542
chr3	10149031	10149275	intronic	FANCD2OS	3.72e-11	3.61e-10	-12.0879
chrX	145340318	145340591	intergenic	MIR891A(dist=230928),CXorf51B(dist=550698)	3.77e-11	3.65e-10	-10.4391
chr1	74966050	74966283	intronic	FPGT-TNNI3K,LRRC53,TNNI3K	3.79e-11	3.67e-10	-41.5278
chr14	35117235	35117501	intergenic	SNX6(dist=17881),CFL2(dist=60818)	3.8e-11	3.68e-10	28.0693
chr9	88555701	88556638	UTR5	NAA35(NM_001321881:c.-1018_-891delins0,NM_024635:c.-1014_-887delins0,NM_001321882:c.-631_-437delins0)	4.2e-11	4.05e-10	-32.5466
chr15	85864850	85865090	intergenic	GOLGA6L3(dist=74432),MIR7706(dist=58737)	4.28e-11	4.13e-10	-31.0159
chr4	40045511	40045733	ncRNA_exonic	LOC344967	4.44e-11	4.27e-10	-29.7216
chr4	152652390	152653312	intronic	GATB	4.49e-11	4.31e-10	32.2581
chr19	51240525	51240860	intergenic	CLEC11A(dist=11560),GPR32(dist=32861)	4.54e-11	4.35e-10	8.67049
chr7	118498674	118499074	intergenic	ANKRD7(dist=615890),LINC02476(dist=760410)	4.57e-11	4.38e-10	60.6061
chr12	51147836	51148207	intergenic	DIP2B(dist=5396),ATF1(dist=9677)	4.59e-11	4.39e-10	-15.8201
chr17	66279382	66279698	intronic	ARSG,SLC16A6	4.58e-11	4.39e-10	11.2156
chr4	2314176	2314441	intronic	ZFYVE28	4.66e-11	4.45e-10	-17.1715
chr12	31328430	31328671	ncRNA_intronic	OVOS2	4.81e-11	4.59e-10	-18.7229
chr9	134782728	134783706	intronic	MED27	4.9e-11	4.66e-10	21.9858
chr12	3506946	3507262	intronic	PRMT8	5.28e-11	5.01e-10	18.787
chr4	54243642	54244397	exonic	FIP1L1	5.32e-11	5.05e-10	22.0588
chr1	63248632	63249214	upstream	ATG4C(dist=563)	5.34e-11	5.06e-10	-13.479
chr9	77467551	77468315	intronic	TRPM6	5.41e-11	5.11e-10	-24.6154
chrX	42589813	42590087	intergenic	CASK(dist=807006),PPP1R2C(dist=46530)	5.44e-11	5.14e-10	-6.50187
chr13	23133939	23134175	intergenic	LINC00540(dist=283280),LINC00621(dist=316356)	5.51e-11	5.19e-10	8.36605
chr8	54688446	54688831	intronic	ATP6V1H	5.55e-11	5.22e-10	28.6822
chr1	36335251	36335452	UTR5	AGO1(NM_001317123:c.-22765_-22722delins0)	5.59e-11	5.26e-10	-30.6061
chr6	153494724	153494961	intergenic	RGS17(dist=42307),OPRM1(dist=836670)	6.22e-11	5.83e-10	-10.0662
chr7	48041778	48042051	intronic	SUN3	6.24e-11	5.84e-10	-17.8744
chr16	55052916	55053122	intergenic	IRX5(dist=84521),IRX6(dist=304993)	6.3e-11	5.89e-10	-5.51673
chrX	90904408	90904677	intergenic	PABPC5(dist=210825),PCDH11X(dist=185783)	6.37e-11	5.94e-10	-9.7378
chr1	33303707	33303922	intronic	S100PBP	6.47e-11	6.03e-10	13.9118
chr3	190352534	190352804	UTR3	IL1RAP(NM_001364880:c.*326_*596delins0)	6.79e-11	6.31e-10	-5.88477
chr4	59944582	59944891	intergenic	LINC02429(dist=31905),MIR548AG1(dist=1843446)	6.82e-11	6.34e-10	-19.8165
chr7	121943867	121946235	exonic	FEZF1	6.97e-11	6.47e-10	-8.57432
chr2	231206740	231207079	intronic	SP140L	7.1e-11	6.57e-10	-12.4767
chr14	73563993	73564203	intronic	RBM25	7.29e-11	6.74e-10	-14.484
chr1	95693455	95693744	ncRNA_intronic	LOC101928118	7.51e-11	6.92e-10	5.63623
chr12	114045603	114045868	intergenic	LHX5-AS1(dist=127317),LINC01234(dist=136514)	7.7e-11	7.08e-10	-23.2189
chr9	24571246	24571457	intergenic	IZUMO3(dist=25351),TUSC1(dist=1105510)	7.75e-11	7.12e-10	6.61762
chr1	246165516	246166050	intronic	SMYD3	7.9e-11	7.25e-10	-14.2645
chr16	78227796	78228027	intronic	WWOX	8.13e-11	7.44e-10	6.8925
chr15	98621597	98621877	intergenic	LINC02251(dist=56029),LINC01582(dist=4331)	8.44e-11	7.72e-10	-19.2661
chr6	67864331	67864544	intergenic	SLC25A51P1(dist=1364955),LOC102723883(dist=900699)	8.85e-11	8.09e-10	-8.33289
chr7	83684599	83685011	intronic	SEMA3A	8.94e-11	8.15e-10	11.9118
chr15	99168941	99169171	intergenic	FAM169B(dist=111376),IRAIN(dist=19924)	9.31e-11	8.47e-10	11.3018
chr10	66672311	66672551	ncRNA_intronic	LINC02671	9.51e-11	8.64e-10	30.3214
chr4	178489287	178489523	intergenic	AGA(dist=125630),LINC01098(dist=160388)	9.59e-11	8.7e-10	-29.0323
chr3	88838328	88838604	intergenic	CSNKA2IP(dist=321584),EPHA3(dist=318167)	9.63e-11	8.72e-10	-5.79924
chr14	72448650	72448875	intronic	RGS6	9.82e-11	8.88e-10	-16.9558
chr10	123489217	123489495	intergenic	FGFR2(dist=131245),ATE1(dist=10441)	9.93e-11	8.96e-10	-32.9757
chr1	58862455	58862732	intronic	DAB1	1.01e-10	9.07e-10	-11.054
chr13	87738907	87739185	intergenic	LINC00430(dist=149845),MIR4500HG(dist=357057)	1.01e-10	9.09e-10	-14.4487
chr5	22697401	22697668	intronic	CDH12	1.02e-10	9.16e-10	-13.5224
chr6	27195257	27195494	intergenic	MIR3143(dist=79790),PRSS16(dist=19986)	1.05e-10	9.41e-10	10.3845
chr6	121127096	121127367	intergenic	MIR3144(dist=790693),TBC1D32(dist=273273)	1.06e-10	9.49e-10	-33.4199
chr12	9102150	9102803	UTR5	KLRG1(NM_001329103:c.-45125_-44984delins0,NM_001329101:c.-45125_-44962delins0,NM_001329102:c.-45125_-44962delins0),M6PR(NM_002355:c.3241_3150delins0,NM_001207024:c.3357_3150delins0)	1.06e-10	9.53e-10	29.3466
chr13	42415643	42415908	intronic	VWA8	1.07e-10	9.59e-10	-12.5601
chr2	23656909	23657187	intronic	KLHL29	1.08e-10	9.63e-10	-24.4084
chr5	57755334	57756803	exonic	PLK2	1.09e-10	9.72e-10	-5.70227
chr4	86997194	86997436	intronic	MAPK10	1.11e-10	9.9e-10	15.3598
chr6	125282999	125284389	exonic	RNF217	1.11e-10	9.9e-10	13.8211
chr15	71054898	71056230	exonic	UACA	1.15e-10	1.02e-09	12.1086
chr7	127775629	127776987	intergenic	SND1(dist=42984),MIR129-1(dist=70938)	1.17e-10	1.04e-09	-5.60356
chr10	93263157	93263463	ncRNA_intronic	HECTD2-AS1	1.17e-10	1.04e-09	21.8008
chr11	92930623	92931391	exonic	SLC36A4	1.2e-10	1.06e-09	8.19299
chr20	36415768	36416042	intronic	CTNNBL1	1.25e-10	1.1e-09	-12.9718
chr12	94163931	94164169	intronic	CRADD	1.26e-10	1.11e-09	-8.61758
chr14	69259612	69262900	exonic	ZFP36L1	1.28e-10	1.12e-09	-14.107
chr1	203810854	203811599	intronic	ZC3H11A	1.31e-10	1.15e-09	20.4753
chr6	142409473	142410112	exonic	NMBR	1.33e-10	1.17e-09	-28.428
chr16	74734152	74734572	UTR5	MLKL(NM_001142497:c.-4696_-4917delins0,NM_152649:c.-4696_-4917delins0)	1.35e-10	1.19e-09	-29.2581
chr18	4477347	4477773	intergenic	DLGAP1(dist=22040),LINC01892(dist=603408)	1.36e-10	1.2e-09	-24.2556
chr5	10917628	10917915	intergenic	DAP(dist=156282),CTNND2(dist=54034)	1.38e-10	1.21e-09	-9.20075
chr6	154763473	154763713	intronic	CNKSR3	1.38e-10	1.21e-09	-40.2251
chr19	15581733	15582025	intronic	PGLYRP2	1.42e-10	1.24e-09	-28.1405
chr3	117923476	117923742	intergenic	LINC02024(dist=513704),LOC105374060(dist=303516)	1.46e-10	1.27e-09	28.9256
chr19	11738731	11739217	intergenic	ZNF627(dist=8755),HNRNPA1P10(dist=37334)	1.48e-10	1.28e-09	-7.25525
chr1	167582745	167582959	intergenic	CREG1(dist=59746),RCSD1(dist=16471)	1.54e-10	1.34e-09	-21.3351
chr6	101846766	101847135	splicing	GRIK2	1.56e-10	1.35e-09	-9.56785
chr9	14338108	14338350	intronic	NFIB	1.62e-10	1.4e-09	-47.5505
chr2	124584285	124584508	intergenic	LINC01826(dist=753228),LOC107985820(dist=185004)	1.63e-10	1.41e-09	15.8505
chr15	64081311	64081585	intronic	HERC1	1.64e-10	1.41e-09	-19.8263
chr6	68282266	68282539	intergenic	SLC25A51P1(dist=1782890),LOC102723883(dist=482704)	1.68e-10	1.44e-09	9.39963
chr16	61052555	61052836	intergenic	LINC02141(dist=964680),MIR4426(dist=36775)	1.67e-10	1.44e-09	-7.23158
chr4	164036390	164036600	intergenic	MIR4454(dist=21610),NAF1(dist=11260)	1.7e-10	1.46e-09	14.9095
chr13	28665380	28665654	intronic	FLT3	1.76e-10	1.51e-09	7.82218
chr1	172448862	172449090	intergenic	C1orf105(dist=10893),SUCO(dist=52399)	1.77e-10	1.52e-09	-6.52034
chr3	43106281	43106709	intergenic	GASK1A(dist=7074),POMGNT2(dist=14017)	1.78e-10	1.53e-09	-9.56256
chr1	106623393	106623854	intergenic	LINC01677(dist=52518),LINC01661(dist=737007)	1.84e-10	1.57e-09	-29.5775
chr1	35684473	35684837	intergenic	SFPQ(dist=25727),ZMYM4(dist=49473)	1.87e-10	1.59e-09	-17.2964
chr19	12268839	12269120	intergenic	ZNF625(dist=1290),ZNF136(dist=4742)	1.87e-10	1.59e-09	-7.1167
chr2	46752330	46752596	intronic	ATP6V1E2	1.91e-10	1.62e-09	-29.456
chr2	174198620	174198902	intergenic	MAP3K20-AS1(dist=51856),CDCA7(dist=20698)	1.91e-10	1.62e-09	-31.0054
chr2	26467102	26467946	exonic	HADHA	1.92e-10	1.63e-09	-9.97067
chr6	22978735	22978958	intergenic	LOC105374972(dist=260582),NRSN1(dist=1147485)	1.95e-10	1.65e-09	-14.5374
chr1	224517729	224518193	exonic	NVL	1.96e-10	1.66e-09	-17.395
chr3	2974528	2974802	intronic	CNTN4	1.98e-10	1.67e-09	-14.8486
chr10	21046300	21046602	intergenic	MIR4675(dist=205325),NEBL(dist=22301)	2.06e-10	1.74e-09	19.4553
chr2	159642983	159643221	intergenic	PKP4-AS1(dist=51469),DAPL1(dist=8608)	2.1e-10	1.77e-09	-20.6931
chr19	37645924	37646186	intronic	ZNF585A	2.1e-10	1.77e-09	15.0332
chr7	130858794	130859023	intronic	MKLN1	2.12e-10	1.78e-09	-48.0583
chr10	14009037	14009332	intronic	FRMD4A	2.12e-10	1.78e-09	-29.6559
chr17	73834906	73835160	intronic	UNC13D	2.14e-10	1.79e-09	-16.4901
chr18	74514040	74514292	ncRNA_intronic	ZNF236-DT	2.16e-10	1.8e-09	-5.69755
chr8	133687573	133687998	exonic	LRRC6	2.16e-10	1.81e-09	13.3664
chr8	73793380	73793806	intronic	KCNB2	2.19e-10	1.83e-09	-34.7403
chr2	91757196	91757982	intergenic	NONE(dist=NONE),LOC107985911(dist=47201)	2.21e-10	1.84e-09	-26.9716
chr18	77023805	77024042	intronic	ATP9B	2.2e-10	1.84e-09	-12.5939
chr2	148484709	148484951	intergenic	PABPC1P2(dist=1136151),ACVR2A(dist=117135)	2.25e-10	1.87e-09	7.54353
chr7	90022153	90022427	intergenic	GTPBP10(dist=1386),LOC101409256(dist=3179)	2.28e-10	1.89e-09	-42.4843
chr4	149244678	149245021	intronic	NR3C2	2.3e-10	1.91e-09	-16.1185
chr11	129332830	129333100	intergenic	BARX2(dist=10656),LINC01395(dist=148916)	2.33e-10	1.93e-09	-36.7905
chr1	70027333	70027615	intergenic	LINC01758(dist=126241),LRRC7(dist=5990)	2.44e-10	2.01e-09	47.3684
chr2	79891861	79892133	intronic	CTNNA2	2.47e-10	2.04e-09	20.018
chr3	154789667	154789952	intronic	MME	2.55e-10	2.1e-09	-11.6233
chr10	124739792	124740292	exonic	PSTK	2.55e-10	2.1e-09	-15.2
chr9	30067318	30067550	intergenic	LINGO2(dist=853719),LINC01242(dist=321383)	2.59e-10	2.13e-09	37.0769
chr8	92312685	92312921	intronic	SLC26A7	2.63e-10	2.16e-09	17.6005
chr9	100720125	100720496	intergenic	HEMGN(dist=12991),ANP32B(dist=25127)	2.71e-10	2.23e-09	-32.967
chr1	161205114	161205354	intronic	NR1I3	2.79e-10	2.28e-09	24.3655
chr5	139568089	139568321	intronic	CYSTM1	2.79e-10	2.28e-09	46.6667
chr14	25676095	25676369	intergenic	STXBP6(dist=156592),NOVA1(dist=1235927)	2.79e-10	2.28e-09	-8.89122
chr7	117880929	117881210	intronic	ANKRD7	2.87e-10	2.34e-09	-32.7208
chr10	114886457	114886740	exonic	TCF7L2	2.9e-10	2.36e-09	-14.287
chr15	73948765	73949054	intergenic	NPTN(dist=23035),CD276(dist=27568)	2.91e-10	2.37e-09	-19.3144
chr4	55888773	55889003	intergenic	KIT(dist=281892),KDR(dist=55645)	2.92e-10	2.38e-09	8.13142
chr2	116812165	116812391	intergenic	DPP10(dist=208811),DDX18(dist=1759876)	3e-10	2.43e-09	-12.8989
chr6	29521110	29521833	intergenic	LINC01015(dist=19765),UBD(dist=1459)	3e-10	2.43e-09	-18.0388
chr6	116574906	116575367	exonic	TSPYL4	3.03e-10	2.45e-09	-33.0944
chr18	71958141	71959770	exonic	CYB5A	3.05e-10	2.47e-09	-9.67912
chr12	124155578	124156171	exonic	TCTN2	3.08e-10	2.49e-09	25.5204
chr13	55384130	55384404	intergenic	MIR1297(dist=497947),MIR5007(dist=364185)	3.13e-10	2.53e-09	-22.4138
chr7	10693498	10693764	ncRNA_intronic	MGC4859	3.28e-10	2.64e-09	-49.8965
chr14	30396210	30397420	exonic	PRKD1	3.27e-10	2.64e-09	-68.4211
chr18	37504386	37504663	intergenic	LINC01902(dist=34429),LINC01477(dist=141587)	3.29e-10	2.64e-09	-7.23823
chr15	84748593	84749285	ncRNA_exonic	EFL1P1	3.34e-10	2.68e-09	-5.81547
chr3	153258848	153259082	ncRNA_intronic	LINC02006	3.43e-10	2.75e-09	-8.6641
chr18	51037953	51038269	intronic	DCC	3.45e-10	2.76e-09	-27.6754
chr2	86493463	86493736	intronic	REEP1	3.58e-10	2.85e-09	-12.4528
chr2	166197663	166197899	intronic	SCN2A	3.56e-10	2.85e-09	-13.2693
chr12	4433733	4433984	intronic	TIGAR	3.57e-10	2.85e-09	9.50129
chr5	180198248	180198702	intergenic	OR2Y1(dist=31190),MGAT1(dist=13078)	3.7e-10	2.95e-09	-23.2784
chr12	4618198	4618507	intronic	C12orf4	3.72e-10	2.96e-09	20.3858
chr8	71383389	71383666	ncRNA_exonic	LOC101926892	3.83e-10	3.04e-09	-13.2342
chr1	145407440	145407714	intronic	NBPF10,NBPF19,NBPF20	3.87e-10	3.07e-09	15.921
chr4	104357286	104357569	ncRNA_intronic	LINC02428	3.91e-10	3.1e-09	-21.7167
chr4	158998599	158998828	intergenic	LINC02433(dist=501296),GASK1B(dist=46798)	3.93e-10	3.11e-09	-5.01054
chr9	6703658	6704662	intergenic	GLDC(dist=57929),KDM4C(dist=16201)	3.93e-10	3.11e-09	-37.2093
chr5	27218729	27218965	intergenic	CDH9(dist=180036),PURPL(dist=253434)	4.05e-10	3.2e-09	-21.4382
chr14	21315177	21315454	intergenic	RNASE1(dist=44174),RNASE3(dist=44108)	4.07e-10	3.21e-09	10.6515
chr2	200475736	200476011	ncRNA_intronic	LINC01877	4.18e-10	3.29e-09	-10.595
chr3	194511893	194512169	intergenic	LINC01968(dist=8996),XXYLT1(dist=276839)	4.17e-10	3.29e-09	-13.9294
chr10	82661524	82661769	intergenic	LINC02655(dist=248034),NRG3(dist=973181)	4.35e-10	3.42e-09	-44.4444
chr2	115824850	115825313	intronic	DPP10	4.36e-10	3.43e-09	-9.27773
chr8	119360674	119360912	intronic	SAMD12	4.37e-10	3.43e-09	-39.6552
chr8	109455600	109456263	exonic	EMC2	4.68e-10	3.66e-09	-5.10286
chr6	170862124	170862480	exonic	PSMB1	4.74e-10	3.7e-09	-11.2168
chr2	76446793	76447054	intergenic	GCFC2(dist=508752),LRRTM4(dist=527796)	4.99e-10	3.9e-09	6.52026
chr3	81106129	81106566	ncRNA_intronic	LINC02027	5.18e-10	4.04e-09	-13.1009
chr2	75000729	75001307	intergenic	SEMA4F(dist=89748),HK2(dist=59947)	5.41e-10	4.2e-09	11.6664
chr4	161495319	161495553	intergenic	LINC02233(dist=796383),FSTL5(dist=809491)	5.41e-10	4.2e-09	-24.1917
chr5	94871044	94871310	intronic	TTC37	5.39e-10	4.2e-09	-14.008
chr19	54604882	54605120	intronic	OSCAR	5.43e-10	4.21e-09	14.5798
chr5	89369200	89369492	intergenic	MIR3660(dist=56663),LINC01339(dist=84664)	5.48e-10	4.24e-09	13.1547
chr9	72271776	72272066	intronic	APBA1	5.5e-10	4.25e-09	-7.97559
chr7	6163064	6163279	intronic	USP42	5.69e-10	4.4e-09	-18.4846
chr1	232985106	232985341	intergenic	MAP10(dist=39431),NTPCR(dist=101016)	5.77e-10	4.45e-09	-15.8604
chr2	218621193	218621498	ncRNA_exonic	DIRC3	5.79e-10	4.47e-09	11.3999
chrX	130206913	130207455	intronic	ARHGAP36	5.95e-10	4.58e-09	9.23167
chr2	149144004	149144283	intronic	MBD5	6.01e-10	4.62e-09	-8.43787
chr10	2543463	2544121	ncRNA_exonic	LINC02645	6.11e-10	4.69e-09	7.17697
chr11	93770158	93770468	intronic	HEPHL1	6.23e-10	4.78e-09	-26.5349
chr3	58291813	58292385	UTR5	HTD2(NM_001348713:c.-11369_-11197delins0,NM_001348715:c.-11369_-11197delins0,NM_001348714:c.-11369_-11197delins0,NM_001348712:c.-11094_-10963delins0),RPP14(NM_007042:c.-4085_-3913delins0,NM_001098783:c.-3810_-3679delins0)	6.31e-10	4.83e-09	-10.2294
chrX	68525550	68525891	intergenic	LINC00269(dist=95783),FAM155B(dist=198278)	6.32e-10	4.84e-09	-22.6744
chr4	39172242	39172522	intergenic	KLHL5(dist=44389),WDR19(dist=11627)	6.37e-10	4.87e-09	8.89411
chr12	56248568	56248843	intergenic	MMP19(dist=11848),PYM1(dist=46354)	6.4e-10	4.89e-09	10.0079
chr14	38080239	38080678	intronic	TTC6	6.47e-10	4.93e-09	-18.799
chrX	138060454	138060720	intronic	FGF13	6.53e-10	4.97e-09	12.8954
chr9	36182912	36183131	intergenic	CCIN(dist=11581),CLTA(dist=7722)	6.69e-10	5.09e-09	8.11123
chr15	67350110	67350330	ncRNA_intronic	LOC102723493	6.7e-10	5.09e-09	-23.6184
chr1	163615326	163615753	intergenic	LOC100422212(dist=222345),PBX1(dist=912668)	7.02e-10	5.32e-09	12.7577
chr1	179614242	179614516	intronic	TDRD5	7.01e-10	5.32e-09	-9.7785
chr19	49398604	49399336	exonic	TULP2	7.07e-10	5.36e-09	-10.4565
chrX	140591020	140591277	ncRNA_exonic	SPANXA2-OT1	7.28e-10	5.5e-09	57.6846
chr5	158635191	158635398	intronic	RNF145	7.48e-10	5.65e-09	31.0263
chr2	43904924	43905742	intronic	PLEKHH2	7.55e-10	5.69e-09	-35.4712
chr1	41328934	41329210	upstream	CITED4(dist=899)	7.58e-10	5.72e-09	-12.4219
chr2	37925228	37925499	intergenic	CDC42EP3(dist=25136),LINC00211(dist=127891)	7.74e-10	5.82e-09	-10.055
chr3	43423732	43424006	intronic	ANO10	8.12e-10	6.1e-09	-13.8529
chr18	721258	721533	downstream	YES1(dist=55)	8.11e-10	6.1e-09	-17.7543
chr14	38831441	38831675	intergenic	LOC112268136(dist=50307),LINC00639(dist=386868)	8.25e-10	6.19e-09	-19.9899
chr9	30862247	30862511	intergenic	LINC01242(dist=453795),LINC01243(dist=509098)	8.29e-10	6.21e-09	-12.3519
chr20	43945121	43945661	exonic	RBPJL	8.51e-10	6.37e-09	14.8608
chr19	9790160	9791043	intergenic	ZNF562(dist=4384),ZNF812P(dist=8493)	8.54e-10	6.38e-09	-23.3813
chr18	69304103	69304377	intergenic	LINC01541(dist=57911),LINC01899(dist=95475)	8.81e-10	6.58e-09	-30.3499
chr7	110923748	110924022	intronic	IMMP2L	9.11e-10	6.79e-09	-7.8795
chr7	89975785	89976027	upstream	GTPBP10(dist=3)	9.24e-10	6.88e-09	-28.5558
chr13	52815854	52816129	intergenic	MRPS31P5(dist=47252),LINC02333(dist=92301)	9.37e-10	6.97e-09	-7.29273
chr5	78169340	78169614	intronic	ARSB	9.42e-10	7e-09	-7.76282
chr5	55580375	55580586	intergenic	ANKRD55(dist=51218),LINC01948(dist=173036)	9.44e-10	7.01e-09	-11.359
chr17	42385524	42386393	exonic	RUNDC3A	9.47e-10	7.02e-09	-21.7541
chr20	43150299	43150779	exonic	SERINC3	9.48e-10	7.02e-09	-7.70349
chr7	150512331	150512546	intergenic	TMEM176A(dist=10125),AOC1(dist=37059)	9.66e-10	7.15e-09	7.73694
chr9	101225868	101226570	intronic	GABBR2	1.01e-09	7.49e-09	22.6948
chr10	69283882	69284141	intronic	CTNNA3	1.02e-09	7.51e-09	-9.68586
chr10	89752061	89752330	intergenic	PTEN(dist=20374),RNLS(dist=281291)	1.03e-09	7.61e-09	-8.04348
chr6	74104425	74104878	exonic	DDX43	1.04e-09	7.63e-09	26.2842
chr5	100389418	100389648	intergenic	ST8SIA4(dist=150432),SLCO4C1(dist=1180044)	1.04e-09	7.65e-09	13.6364
chr19	52598480	52599238	UTR5	ZNF841(NM_001369829:c.10964_10774delins0,NM_001369830:c.28232_28042delins0,NM_001369827:c.10964_10774delins0,NM_001369826:c.10964_10774delins0,NM_001352298:c.10964_10774delins0,NM_001136499:c.10964_10774delins0,NM_001321349:c.28232_28042delins0)	1.07e-09	7.88e-09	18.5102
chrX	20796578	20796871	intergenic	RPS6KA3(dist=511551),CNKSR2(dist=595665)	1.08e-09	7.92e-09	6.15266
chr15	45490772	45491252	exonic	SHF	1.14e-09	8.38e-09	-7.47578
chr5	175718369	175718644	intronic	SIMC1	1.18e-09	8.66e-09	-9.56494
chr4	165206616	165206909	intronic	MARCHF1	1.2e-09	8.73e-09	12.5139
chr7	136866492	136866709	intergenic	LOC349160(dist=17404),PTN(dist=45383)	1.19e-09	8.73e-09	12.8931
chr19	21758593	21758874	intergenic	ZNF429(dist=35124),LOC400682(dist=73596)	1.2e-09	8.73e-09	-28.1609
chr5	127088384	127088694	intronic	CCDC192	1.2e-09	8.77e-09	14.4993
chr5	59189046	59189894	exonic	PDE4D	1.24e-09	9.02e-09	-24.8238
chr5	148033472	148034080	UTR5	HTR4(NM_000870:c.-17048_-17503delins0)	1.24e-09	9.02e-09	-25.1613
chr12	15475318	15475901	exonic	PTPRO	1.3e-09	9.41e-09	-18.1245
chr14	84978098	84978434	intergenic	LINC02301(dist=1804929),SNORD3P3(dist=759842)	1.3e-09	9.43e-09	5.85459
chr12	75699310	75699513	intronic	CAPS2	1.31e-09	9.49e-09	28.3019
chr4	9760254	9760517	intergenic	MIR548I2(dist=202317),DRD5(dist=22741)	1.31e-09	9.5e-09	40.2597
chr1	17380456	17380722	exonic	SDHB	1.33e-09	9.63e-09	12.4478
chr17	21953369	21954291	intergenic	FLJ36000(dist=40299),MTRNR2L1(dist=68146)	1.34e-09	9.65e-09	16.7883
chr10	89742893	89743167	intergenic	PTEN(dist=11206),RNLS(dist=290454)	1.37e-09	9.9e-09	-9.54792
chr13	81676169	81676419	intergenic	LINC00377(dist=57592),LINC00564(dist=123582)	1.37e-09	9.9e-09	-21.4516
chr2	113267096	113267403	intronic	TTL	1.41e-09	1.01e-08	-8.07712
chr3	58802156	58802373	intronic	CFAP20DC	1.41e-09	1.01e-08	-14.2853
chr6	64647335	64647566	intronic	EYS	1.42e-09	1.02e-08	18.6626
chr10	19793626	19793907	intronic	MALRD1	1.41e-09	1.02e-08	-46.3182
chr12	55480812	55481054	intergenic	NEUROD4(dist=57011),OR9K2(dist=42499)	1.5e-09	1.07e-08	-8.00662
chr22	18121280	18122009	exonic	BCL2L13	1.51e-09	1.08e-08	-14.3985
chr4	159062780	159063396	intronic	GASK1B	1.6e-09	1.15e-08	-24.7423
chr5	68513514	68514200	exonic	MRPS36	1.61e-09	1.15e-08	-41.0066
chr16	25209870	25210080	intergenic	LCMT1(dist=20321),AQP8(dist=18188)	1.61e-09	1.15e-08	-26.9291
chr3	16242713	16242996	intronic	GALNT15	1.64e-09	1.17e-08	-15.087
chr6	163693983	163694221	intronic	PACRG	1.64e-09	1.17e-08	-9.79055
chr18	30782079	30782314	intronic	CCDC178	1.66e-09	1.18e-08	16.0621
chr7	129690960	129691326	exonic	ZC3HC1	1.69e-09	1.2e-08	42.4242
chr10	113444958	113445206	intergenic	HEAT2(dist=566604),GPAM(dist=464417)	1.7e-09	1.21e-08	-18.6846
chr5	148942033	148942305	intergenic	CSNK1A1(dist=11031),ARHGEF37(dist=18756)	1.76e-09	1.25e-08	-67.9021
chr9	73589170	73589450	intronic	TRPM3	1.81e-09	1.28e-08	-23.8617
chr11	89997065	89997304	ncRNA_intronic	DISC1FP1	1.81e-09	1.28e-08	10.2784
chr14	71843897	71844106	intronic	SIPA1L1	1.81e-09	1.28e-08	-29.4118
chr21	24716467	24716678	intergenic	MIR6130(dist=264753),D21S2088E(dist=16748)	1.83e-09	1.29e-08	-33.3333
chr22	41185197	41185416	intronic	SLC25A17	1.83e-09	1.29e-08	-30.0099
chr4	178392147	178392414	intergenic	AGA(dist=28490),LINC01098(dist=257497)	1.89e-09	1.33e-08	-5.25142
chrX	80127665	80127946	intergenic	BRWD3(dist=62289),HMGN5(dist=241252)	1.95e-09	1.37e-08	16.2873
chr4	111797598	111797841	intergenic	MIR297(dist=15795),FAM241A(dist=1268769)	1.97e-09	1.38e-08	-25.4727
chr4	76553359	76553595	intronic	CDKL2	2.01e-09	1.41e-08	-21.2121
chr3	184870185	184871525	exonic	C3orf70	2.06e-09	1.44e-08	-14.8515
chr3	44801903	44802281	intronic	KIAA1143	2.07e-09	1.45e-08	-6.91824
chr12	82030066	82030340	intronic	PPFIA2	2.1e-09	1.47e-08	-12.5946
chr1	240684580	240684820	intronic	GREM2	2.16e-09	1.5e-08	9.91568
chr17	53241826	53242109	UTR3	STXBP4(NM_178509:c.*4554_*4837delins0)	2.15e-09	1.5e-08	-24.6962
chr2	52336911	52337194	ncRNA_intronic	LOC730100	2.18e-09	1.52e-08	-9.60106
chr7	32529753	32530146	exonic	LSM5	2.18e-09	1.52e-08	-12.8214
chr1	45987163	45987803	UTR5	PRDX1(NM_181696:c.2895_2592delins0,NM_002574:c.2895_2566delins0,NM_181697:c.2841_2786delins0)	2.21e-09	1.54e-08	53.1855
chr3	51016231	51016583	intronic	DOCK3	2.27e-09	1.57e-08	-21.5746
chr16	29703326	29704331	intronic	QPRT	2.27e-09	1.57e-08	-10.0307
chrX	34165064	34165389	intergenic	FAM47A(dist=14617),TMEM47(dist=479803)	2.3e-09	1.59e-08	-17.4218
chrX	21874261	21874825	exonic	YY2	2.33e-09	1.61e-08	17.475
chr6	55786184	55786425	intergenic	BMP5(dist=45796),COL21A1(dist=134963)	2.36e-09	1.62e-08	-14.8544
chr10	101969866	101970140	intronic	CHUK	2.36e-09	1.62e-08	33.3333
chr16	30389035	30390631	exonic	MYLPF,SEPTIN1	2.37e-09	1.63e-08	-38.0282
chr3	156723809	156724090	intronic	LEKR1	2.43e-09	1.67e-08	-5.96568
chr7	84964680	84964922	intergenic	SEMA3D(dist=85121),LINC00972(dist=85516)	2.49e-09	1.71e-08	-14.8792
chr12	95397382	95397611	exonic	NDUFA12	2.52e-09	1.73e-08	12.8179
chr3	38813905	38814137	intronic	SCN10A	2.54e-09	1.74e-08	-10.9896
chr10	76704289	76704562	intronic	KAT6B	2.57e-09	1.76e-08	-38.3459
chr7	33567007	33567231	intronic	BBS9	2.59e-09	1.77e-08	-27.6566
chr12	6294537	6294768	intergenic	VWF(dist=60701),CD9(dist=14344)	2.63e-09	1.79e-08	-29.1667
chr16	1660054	1665095	exonic	CRAMP1	2.62e-09	1.79e-08	-28.9379
chr2	123989225	123989461	intergenic	LINC01826(dist=158168),LOC107985820(dist=780051)	2.66e-09	1.8e-08	-8.7496
chr3	150040761	150041154	ncRNA_intronic	LINC01214	2.65e-09	1.8e-08	-22.8464
chr6	73767856	73768129	intronic	KCNQ5	2.64e-09	1.8e-08	6.21304
chr2	73054128	73054412	upstream	EXOC6B(dist=966)	2.7e-09	1.83e-08	-12.9484
chr1	67600390	67600715	UTR5	C1orf141(NM_001276352:c.7730_7690delins0,NM_001276351:c.7730_7690delins0)	2.74e-09	1.85e-08	7.34973
chr14	35591126	35592003	exonic	PPP2R3C	2.8e-09	1.9e-08	-13.1926
chr16	53143626	53143892	intronic	CHD9	2.81e-09	1.9e-08	10.7784
chrX	85402943	85403877	exonic	DACH2	2.8e-09	1.9e-08	-8.16009
chr1	166479170	166479403	intergenic	LINC01675(dist=19894),FMO9P(dist=93750)	2.87e-09	1.93e-08	-22.6545
chr7	151328862	151330188	exonic	PRKAG2	2.86e-09	1.93e-08	-28.5994
chr8	76190738	76191049	ncRNA_exonic	CASC9	2.92e-09	1.96e-08	-47.8592
chr4	73805691	73805921	intergenic	ADAMTS3(dist=370753),COX18(dist=112158)	2.93e-09	1.97e-08	6.6491
chr13	84687571	84687844	intergenic	SLITRK1(dist=230962),LINC00333(dist=26893)	2.93e-09	1.97e-08	-10.394
chr1	24958424	24958707	intergenic	NCMAP(dist=22606),SRRM1(dist=11086)	2.99e-09	2.01e-08	-29.1139
chr19	30433004	30433865	exonic	URI1	2.99e-09	2.01e-08	-27.7926
chr14	26999185	26999415	intronic	NOVA1	3.05e-09	2.04e-08	10.9319
chr1	172495260	172495532	intergenic	C1orf105(dist=57291),SUCO(dist=5957)	3.14e-09	2.1e-08	-47.4522
chr5	19803951	19804187	intronic	CDH18	3.22e-09	2.15e-08	11.435
chr3	41947430	41947704	intronic	ULK4	3.25e-09	2.17e-08	-33.3333
chr20	6701493	6701767	intergenic	CASC20(dist=192387),LINC01713(dist=9621)	3.25e-09	2.17e-08	12.5352
chr5	139486931	139487864	ncRNA_exonic	MALINC1	3.33e-09	2.22e-08	-38.0927
chr1	46806339	46806836	exonic	NSUN4	3.38e-09	2.25e-08	12.2046
chr1	213877451	213877724	intergenic	RPS6KC1(dist=429334),PROX1-AS1(dist=115260)	3.39e-09	2.25e-08	-29.9077
chr8	1555745	1556139	ncRNA_intronic	DLGAP2-AS1	3.39e-09	2.26e-08	39.3939
chr11	20818831	20819099	intronic	NELL1	3.43e-09	2.28e-08	-13.7248
chr5	180397288	180397563	intergenic	BTNL8(dist=19382),BTNL3(dist=18283)	3.56e-09	2.36e-08	9.15197
chr15	24068440	24068680	intergenic	NDN(dist=135988),PWRN4(dist=151614)	3.6e-09	2.38e-08	-9.49149
chr12	121533571	121533923	intergenic	OASL(dist=56526),P2RX7(dist=36756)	3.65e-09	2.42e-08	18.3994
chr10	97429541	97429814	intronic	TCTN3	3.67e-09	2.43e-08	-14.9824
chr19	50204582	50205003	exonic	CPT1C	3.67e-09	2.43e-08	-19.9834
chr8	48676838	48677109	intergenic	CEBPD(dist=26112),PRKDC(dist=8565)	3.79e-09	2.5e-08	32.0988
chr11	46867194	46868077	ncRNA_exonic	LRP4-AS1	3.83e-09	2.52e-08	-24.2614
chr5	8424583	8424853	ncRNA_intronic	LINC02226	3.92e-09	2.58e-08	5.53169
chr3	146510405	146510627	intergenic	PLSCR5(dist=186402),LINC02010(dist=129083)	4.03e-09	2.65e-08	-43.75
chr3	29153158	29153450	intergenic	LINC00693(dist=353330),RBMS3-AS3(dist=152235)	4.1e-09	2.69e-08	-13.5284
chr2	24345990	24346793	UTR5	FAM228B(NM_001145710:c.-893_-829delins0),PFN4(NM_199346:c.799_585delins0)	4.15e-09	2.72e-08	14.2377
chr3	125075915	125076481	UTR5	ZNF148(NM_001348433:c.43640_43431delins0)	4.16e-09	2.72e-08	-8.44446
chr6	138978715	138978939	intergenic	NHSL1(dist=85009),FLJ46906(dist=33866)	4.18e-09	2.73e-08	-11.5956
chr3	102242280	102242512	intergenic	ZPLD1(dist=43595),MIR548AB(dist=1000365)	4.45e-09	2.91e-08	5.79194
chr16	4303025	4304225	ncRNA_exonic	LINC01569	4.55e-09	2.97e-08	-12.4627
chr8	11536767	11539042	intronic	GATA4	4.63e-09	3.02e-08	22.4719
chr7	105516844	105517963	exonic	ATXN7L1	4.7e-09	3.06e-08	-70
chr15	59087107	59087332	intronic	MINDY2	4.76e-09	3.1e-08	9.7366
chr16	82077010	82077246	intronic	HSD17B2	4.82e-09	3.14e-08	16.488
chr10	64163135	64163374	intronic	ZNF365	4.99e-09	3.24e-08	-30.1213
chr2	220180319	220180588	intergenic	PTPRN(dist=6196),RESP18(dist=11542)	5.04e-09	3.27e-08	-14.8269
chr12	72156107	72156337	intronic	RAB21	5.04e-09	3.27e-08	-18.3761
chr12	94118696	94118932	ncRNA_intronic	LOC101928731	5.12e-09	3.32e-08	11.8127
chrX	81673329	81673553	intergenic	SH3BGRL(dist=1119283),POU3F4(dist=1089745)	5.28e-09	3.42e-08	-10.0831
chrX	48910926	48911514	UTR5	CCDC120(NM_001271836:c.-8707_-8402delins0)	5.3e-09	3.43e-08	17.5439
chrX	75227238	75227532	intergenic	MAGEE2(dist=222149),PBDC1(dist=165232)	5.44e-09	3.51e-08	-23.0814
chr6	86119184	86119402	intergenic	LINC02535(dist=4664),NT5E(dist=39900)	5.59e-09	3.6e-08	11.9048
chr20	8581280	8581754	intronic	PLCB1	5.58e-09	3.6e-08	-24.5603
chr9	85843496	85843739	intergenic	RASEF(dist=165439),FRMD3(dist=14166)	5.66e-09	3.64e-08	-50.3078
chr3	157568103	157568335	intergenic	SLC66A1L(dist=249220),SHOX2(dist=245359)	5.67e-09	3.65e-08	-24.4444
chr18	72714479	72714718	intronic	ZNF407	5.72e-09	3.68e-08	15.2542
chr10	31758280	31758507	intronic	ZEB1	5.91e-09	3.8e-08	11.3803
chr2	60687822	60688992	exonic	BCL11A	5.97e-09	3.83e-08	-66.6667
chrX	18122565	18122857	ncRNA_exonic	LINC01456	6.01e-09	3.85e-08	-12.4016
chr4	48321535	48321768	intergenic	TEC(dist=49680),SLAIN2(dist=21778)	6.07e-09	3.88e-08	-24.5236
chr11	84798603	84798884	intronic	DLG2	6.06e-09	3.88e-08	-16.6948
chr2	134304572	134304814	intronic	NCKAP5	6.1e-09	3.9e-08	-15.528
chr17	8041979	8042415	intergenic	HES7(dist=14555),PER1(dist=1375)	6.17e-09	3.94e-08	-35.2941
chr18	2711502	2711776	intronic	SMCHD1	6.23e-09	3.97e-08	-9.30407
chr1	100298850	100299120	intergenic	FRRS1(dist=66659),AGL(dist=16797)	6.29e-09	4.01e-08	21.4598
chr15	69275053	69275334	intronic	NOX5	6.38e-09	4.06e-08	-9.10948
chr4	15244752	15245033	ncRNA_intronic	C1QTNF7-AS1	6.52e-09	4.15e-08	-19.862
chr15	31617763	31620908	exonic	KLF13	6.55e-09	4.16e-08	-20.4082
chrX	26338118	26338545	intergenic	MAGEB5(dist=101731),VENTXP1(dist=237909)	6.55e-09	4.16e-08	-19.0152
chr17	67559947	67560223	intergenic	MAP2K6(dist=9941),LINC01483(dist=29905)	6.59e-09	4.18e-08	-12.997
chr1	77601931	77602217	intronic	PIGK	6.63e-09	4.19e-08	-21.8323
chr10	81664389	81665076	ncRNA_exonic	BMS1P21	6.83e-09	4.32e-08	-61.1483
chr6	89424183	89424457	intronic	RNGTT	6.96e-09	4.39e-08	-34.1807
chr2	140766295	140766576	intergenic	YY1P2(dist=1109551),LRP1B(dist=222416)	7.06e-09	4.45e-08	-30.4965
chr16	1892702	1893281	intronic	MEIOB	7.09e-09	4.47e-08	7.01325
chr3	4958239	4958548	ncRNA_intronic	BHLHE40-AS1	7.14e-09	4.49e-08	39.8061
chrX	147738042	147738321	intronic	AFF2	7.14e-09	4.49e-08	-17.6282
chr11	128998667	128999470	intronic	ARHGAP32	7.2e-09	4.53e-08	-5.81455
chr7	28955908	28956135	intergenic	CREB5(dist=90397),TRIL(dist=36839)	7.34e-09	4.61e-08	-32.3626
chr2	158061727	158061964	intergenic	GPD2(dist=618812),GALNT5(dist=52253)	7.51e-09	4.71e-08	-13.3015
chr6	108169396	108169790	intergenic	SCML4(dist=23879),SEC63(dist=19170)	7.73e-09	4.84e-08	-34.1615
chr2	159379149	159379508	intronic	PKP4	7.76e-09	4.85e-08	8.75995
chr15	48613905	48614186	intergenic	SLC12A1(dist=17630),DUT(dist=9106)	7.75e-09	4.85e-08	26.6692
chr1	1811760	1811982	intronic	GNB1	7.8e-09	4.87e-08	-26.3158
chr2	10838608	10838893	intergenic	RN7SL832P(dist=6387),ATP6V1C2(dist=22863)	7.86e-09	4.9e-08	-6.91192
chr6	3157400	3158418	exonic	TUBB2A	7.98e-09	4.97e-08	-19.7861
chr13	112709884	112712665	ncRNA_intronic	SOX1-OT	7.97e-09	4.97e-08	7.03667
chr1	117664180	117665148	UTR5	TRIM45(NM_025188:c.548_357delins0,NM_001145635:c.548_357delins0)	8.05e-09	5.01e-08	-10.4167
chr13	27914860	27915128	intergenic	RASL11A(dist=65535),GTF3A(dist=83628)	8.26e-09	5.13e-08	-48.7464
chr2	38977535	38978684	exonic	SRSF7	8.48e-09	5.26e-08	-11.4263
chr12	50505138	50506235	UTR5	COX14(NM_001257134:c.-7808_-7592delins0,NM_001257133:c.-7808_-7743delins0,NM_032901:c.-7808_-7743delins0)	8.56e-09	5.31e-08	6.50787
chr11	124006259	124006533	intronic	VWA5A	8.81e-09	5.46e-08	-13.5374
chr5	107758306	107758580	intergenic	FBXL17(dist=40507),LINC01023(dist=304946)	8.9e-09	5.51e-08	19.4916
chr9	108544984	108545209	intergenic	TMEM38B(dist=6074),MIR8081(dist=818000)	8.97e-09	5.55e-08	5.0004
chr17	27406753	27408059	intronic	MYO18A	9e-09	5.56e-08	-5.16639
chr1	149332993	149333389	intergenic	LINC02591(dist=41250),H2BP2(dist=8080)	9.03e-09	5.58e-08	7.62295
chr9	72960	74033	ncRNA_intronic	PGM5P3-AS1	9.06e-09	5.59e-08	7.54457
chr14	36909488	36909725	intergenic	MBIP(dist=119606),SFTA3(dist=32769)	9.21e-09	5.68e-08	19.1685
chr6	50452518	50452792	intergenic	DEFB112(dist=434876),TFAP2D(dist=228447)	9.26e-09	5.7e-08	-7.22547
chr4	104640559	104640797	exonic	TACR3	9.45e-09	5.81e-08	-31.9616
chr1	149398825	149399250	ncRNA_exonic	H2BP2,H3P4	9.75e-09	5.99e-08	10.5856
chr3	16645948	16647131	exonic	DAZL	9.9e-09	6.08e-08	-25.3521
chr9	68348554	68348820	intergenic	ANKRD20A1(dist=378714),LINC00537(dist=59855)	9.95e-09	6.1e-08	-6.12005
chr16	89177781	89178004	intronic	ACSF3	1e-08	6.13e-08	-36.3604
chr17	50364203	50364440	intergenic	CA10(dist=126826),LINC01982(dist=103442)	1.05e-08	6.42e-08	27.8107
chr1	40334918	40335724	intronic	TRIT1	1.06e-08	6.46e-08	16.4539
chr4	13248743	13248976	intergenic	LINC02270(dist=995834),RAB28(dist=120371)	1.06e-08	6.46e-08	-9.68945
chr9	77039340	77039558	intergenic	LOC101927358(dist=40894),RORB-AS1(dist=48793)	1.06e-08	6.46e-08	19.2308
chr12	91130639	91130924	intergenic	LINC02392(dist=436164),LINC00615(dist=180876)	1.06e-08	6.46e-08	-8.49388
chr2	76672279	76672537	intergenic	GCFC2(dist=734238),LRRTM4(dist=302313)	1.07e-08	6.49e-08	-6.43751
chr3	197807029	197808734	ncRNA_exonic	ANKRD18DP	1.07e-08	6.49e-08	13.001
chr1	86347881	86348103	intronic	COL24A1	1.07e-08	6.5e-08	6.4358
chr2	152954633	152955784	exonic	CACNB4	1.09e-08	6.64e-08	-16.6667
chr10	13162042	13162284	intronic	OPTN	1.1e-08	6.67e-08	-16.5988
chr1	237699727	237700173	intronic	RYR2	1.1e-08	6.68e-08	-8.34365
chr7	63386608	63387094	intergenic	MIR4283-1(dist=305061),ZNF722P(dist=72090)	1.11e-08	6.72e-08	16.0325
chr5	170801238	170801516	intergenic	SNORA70J(dist=7982),MIR3912(dist=12144)	1.14e-08	6.87e-08	-9.5495
chr10	96761029	96761299	intergenic	CYP2C9(dist=11181),CYP2C8(dist=35230)	1.14e-08	6.91e-08	-10.6061
chr13	100649322	100650388	ncRNA_exonic	LINC00554	1.16e-08	7.01e-08	-26.0135
chr6	73978580	73978970	intronic	KHDC1	1.18e-08	7.14e-08	-24.8677
chr1	116184380	116185561	UTR5	VANGL1(NM_001172411:c.-9444_-9328delins0,NM_138959:c.-9444_-9328delins0,NM_001172412:c.-8785_-8708delins0)	1.19e-08	7.2e-08	12.2503
chrX	63477808	63478235	intergenic	ASB12(dist=27321),MTMR8(dist=9726)	1.21e-08	7.26e-08	12.3197
chr12	79439048	79439273	intronic	SYT1	1.23e-08	7.42e-08	19.1592
chrX	82797422	82797849	intergenic	POU3F4(dist=30294),CYLC1(dist=318285)	1.24e-08	7.45e-08	-13.4538
chr6	106277210	106277440	intergenic	PREP(dist=426253),PRDM1(dist=256771)	1.25e-08	7.49e-08	-20.4082
chr3	119217308	119217756	exonic	TIMMDC1	1.26e-08	7.54e-08	-16
chr9	82817108	82817344	intergenic	LINC01507(dist=167638),TLE1(dist=1381254)	1.26e-08	7.54e-08	-16.0932
chrX	37870605	37870844	intronic	SYTL5	1.26e-08	7.56e-08	7.30138
chr14	50156980	50157253	intergenic	POLE2(dist=1882),KLHDC1(dist=2585)	1.27e-08	7.61e-08	-11.7989
chr3	26445093	26445385	intergenic	LINC00692(dist=529907),LRRC3B(dist=218912)	1.32e-08	7.91e-08	-46.9853
chr3	20227289	20227956	ncRNA_exonic	SGO1-AS1	1.36e-08	8.1e-08	-51.9489
chr6	80246771	80247420	UTR5	LCA5(NM_001122769:c.18536_18271delins0,NM_181714:c.18536_18222delins0)	1.37e-08	8.18e-08	16.1447
chr8	17514798	17515034	intronic	MTUS1	1.37e-08	8.18e-08	-7.34077
chr4	33525918	33526197	intergenic	LINC02353(dist=1171076),LOC101928622(dist=371764)	1.38e-08	8.21e-08	-14.1154
chr2	234652246	234652720	exonic	DNAJB3	1.39e-08	8.26e-08	-33.5404
chrX	74408437	74408741	intronic	UPRT	1.39e-08	8.26e-08	9.9023
chr17	57978570	57978810	intronic	RPS6KB1	1.4e-08	8.33e-08	-24.9327
chr7	82754214	82754649	intronic	PCLO	1.43e-08	8.47e-08	-5.19012
chr6	158637822	158638183	intergenic	GTF2H5(dist=17446),TULP4(dist=95314)	1.44e-08	8.5e-08	8.80916
chr7	107383657	107385021	exonic	CBLL1	1.43e-08	8.5e-08	22.1544
chrX	119773706	119773981	intergenic	C1GALT1C1(dist=9701),CT47B1(dist=232471)	1.44e-08	8.54e-08	-14.004
chr19	22193330	22193583	intronic	ZNF208	1.47e-08	8.66e-08	23.4899
chr9	22363551	22363840	intergenic	CDKN2B-AS1(dist=242458),DMRTA1(dist=82983)	1.47e-08	8.7e-08	8.46581
chr20	110736	111052	intergenic	DEFB125(dist=33001),DEFB126(dist=12179)	1.48e-08	8.71e-08	-15.555
chr9	82115126	82115361	intergenic	LOC101927450(dist=354545),TLE4(dist=71327)	1.48e-08	8.75e-08	16.7145
chr3	141481536	141481858	upstream	GRK7(dist=392)	1.51e-08	8.87e-08	-7.16678
chr22	37655605	37655839	intergenic	RAC2(dist=15296),CYTH4(dist=22710)	1.54e-08	9.04e-08	17.4899
chr3	98648172	98648446	intergenic	DCBLD2(dist=27633),COL8A1(dist=708992)	1.55e-08	9.1e-08	-13.5516
chr6	142117380	142117654	intergenic	MIR4465(dist=1112360),NMBR(dist=277967)	1.55e-08	9.1e-08	-11.4772
chr4	124105713	124105987	intronic	SPATA5	1.59e-08	9.31e-08	19.2829
chr10	29595200	29595474	intronic	LYZL1	1.59e-08	9.32e-08	-15.4601
chr7	79535867	79536104	intergenic	MAGI2-AS3(dist=435343),GNAI1(dist=228043)	1.6e-08	9.33e-08	-22.8156
chr5	4502106	4502348	intergenic	IRX1(dist=900589),LINC02114(dist=271246)	1.6e-08	9.38e-08	13.6488
chr9	39122072	39122284	intronic	CNTNAP3	1.61e-08	9.4e-08	6.02147
chr13	61591051	61591321	intergenic	LINC00378(dist=321117),MIR3169(dist=182611)	1.64e-08	9.54e-08	20.3987
chr2	84758496	84758726	intronic	DNAH6	1.69e-08	9.83e-08	14.7059
chr11	132336100	132336378	intronic	OPCML	1.69e-08	9.83e-08	8.16353
chr20	30071912	30072315	exonic	REM1	1.69e-08	9.83e-08	11.9281
chr17	45474521	45475670	intronic	EFCAB13	1.7e-08	9.9e-08	-13.9575
chr5	82373102	82373347	exonic	TMEM167A	1.75e-08	1.02e-07	-15.819
chr18	70555813	70556093	intergenic	LOC100505797(dist=7179),LINC02864(dist=265200)	1.76e-08	1.02e-07	-15.0418
chr11	133734701	133735164	intergenic	SPATA19(dist=19293),IGSF9B(dist=31172)	1.77e-08	1.03e-07	-11.4396
chr20	44462383	44463169	exonic	SNX21	1.8e-08	1.04e-07	-26.7442
chr2	177001221	177001783	ncRNA_exonic	HOXD-AS2,LOC401021	1.82e-08	1.05e-07	11.4809
chr3	127056771	127057296	ncRNA_intronic	LINC02016	1.82e-08	1.05e-07	5.16197
chr7	99678768	99679702	UTR5	ZNF3(NM_017715:c.4366_4278delins0,NM_001318137:c.6146_6058delins0,NM_001371210:c.4366_4278delins0,NM_001278290:c.4407_4278delins0,NM_001318135:c.4366_4278delins0,NM_001371213:c.4595_4423delins0,NM_001371214:c.4366_4278delins0,NM_001371215:c.6375_6203delins0,NM_001371216:c.6146_6058delins0,NM_001278292:c.6146_6058delins0,NM_001371218:c.6555_6467delins0,NM_001278291:c.6146_6058delins0,NM_001362776:…	1.84e-08	1.06e-07	23.4924
chr13	32719696	32719977	intronic	FRY	1.86e-08	1.07e-07	13.1251
chr1	70812491	70812732	intronic	ANKRD13C	1.87e-08	1.08e-07	-42.2504
chr4	83206021	83206535	intergenic	RASGEF1B(dist=812960),HNRNPD(dist=67116)	1.87e-08	1.08e-07	-10.6155
chr18	61924541	61924822	ncRNA_intronic	LINC01538,LINC01924	1.9e-08	1.09e-07	-23.4335
chr3	57583020	57583611	ncRNA_exonic	ARF4-AS1	1.92e-08	1.11e-07	-20.3226
chr2	13065958	13066192	intergenic	TRIB2(dist=183100),LOC100506474(dist=40716)	1.99e-08	1.14e-07	22.0238
chr2	179315214	179316573	exonic	PJVK,PRKRA	1.98e-08	1.14e-07	7.86508
chr11	25136801	25137038	intergenic	LUZP2(dist=32617),ANO3(dist=1073632)	1.99e-08	1.14e-07	35.9113
chr1	62661337	62661704	intronic	L1TD1	2.03e-08	1.16e-07	29.5677
chr14	43812952	43813227	intergenic	LRFN5(dist=1439200),FSCB(dist=1160127)	2.03e-08	1.16e-07	-8.23717
chr12	30060151	30060417	intergenic	TMTC1(dist=122459),IPO8(dist=721498)	2.07e-08	1.18e-07	-26.6425
chr1	144590971	144591186	intronic	NBPF19,NBPF20	2.08e-08	1.19e-07	-11.977
chr7	130261583	130262202	intronic	COPG2	2.08e-08	1.19e-07	8.28473
chr2	210616579	210616912	intergenic	MAP2(dist=17743),UNC80(dist=19644)	2.13e-08	1.21e-07	-40.5857
chr2	228964595	228964862	intronic	SPHKAP	2.14e-08	1.22e-07	-6.59534
chr7	116872493	116872763	intergenic	ST7(dist=2263),WNT2(dist=42742)	2.15e-08	1.22e-07	7.96573
chr6	107078823	107079033	intronic	QRSL1	2.16e-08	1.23e-07	-46.1272
chr3	45429912	45430237	UTR5	LARS2(NM_015340:c.-5878_-5774delins0,NM_001368263:c.-5878_-5774delins0)	2.19e-08	1.24e-07	-17.8082
chr2	201450526	201451027	exonic	AOX1	2.24e-08	1.27e-07	14.114
chr4	155547984	155548322	intergenic	FGG(dist=14024),LRAT(dist=113671)	2.23e-08	1.27e-07	13.7755
chr5	106502218	106502499	intergenic	LINC01950(dist=155503),EFNA5(dist=210096)	2.26e-08	1.28e-07	-8.54961
chr9	18508903	18509184	intronic	ADAMTSL1	2.27e-08	1.29e-07	-22.3202
chr18	36622636	36622862	intergenic	MIR4318(dist=1385458),MIR924HG(dist=164026)	2.27e-08	1.29e-07	-14.7267
chr2	219644157	219644399	intergenic	TTLL4(dist=24019),CYP27A1(dist=2471)	2.35e-08	1.33e-07	-10.2659
chr9	29398580	29398846	intergenic	LINGO2(dist=184981),LINC01242(dist=990087)	2.37e-08	1.34e-07	-13.5525
chr17	7599676	7599912	intronic	WRAP53	2.38e-08	1.34e-07	18.9474
chr20	30950164	30950394	intronic	ASXL1	2.38e-08	1.34e-07	-62.5
chr11	105345211	105345432	intergenic	CARD18(dist=334715),GRIA4(dist=135368)	2.39e-08	1.35e-07	-11.0669
chr12	54611595	54612038	intergenic	SMUG1(dist=28817),CBX5(dist=12688)	2.41e-08	1.36e-07	9.33014
chr2	158411645	158411943	intronic	ACVR1C	2.45e-08	1.38e-07	6.88427
chr3	571794	572072	intergenic	CHL1(dist=120697),LINC01266(dist=61716)	2.48e-08	1.39e-07	-12.6587
chr13	23107932	23108210	intergenic	LINC00540(dist=257273),LINC00621(dist=342321)	2.48e-08	1.39e-07	-15.5703
chrX	36346646	36346919	intronic	CFAP47	2.48e-08	1.39e-07	11.8421
chr19	6530826	6531552	exonic	TNFSF9	2.52e-08	1.41e-07	-30.4
chr9	6006964	6008676	exonic	KIAA2026	2.58e-08	1.44e-07	35.2941
chr5	121297504	121297895	exonic	SRFBP1	2.6e-08	1.45e-07	10.7734
chr9	136214226	136215760	exonic	RPL7A	2.61e-08	1.46e-07	-8.27677
chr2	126131468	126131726	intergenic	CNTNAP5(dist=452673),LINC01941(dist=735951)	2.65e-08	1.48e-07	-31.6202
chr15	27561252	27561530	intronic	GABRG3	2.65e-08	1.48e-07	52.459
chr8	23583353	23583628	intergenic	NKX2-6(dist=19084),STC1(dist=115814)	2.68e-08	1.49e-07	7.23056
chr15	96888958	96889417	intergenic	NR2F2(dist=5466),SPATA8-AS1(dist=425818)	2.67e-08	1.49e-07	14.1574
chr17	205475	206667	intergenic	RPH3AL(dist=2842),LOC105371430(dist=47659)	2.69e-08	1.5e-07	23.637
chr4	182474654	182474890	intergenic	LINC02500(dist=288472),TEMN3-AS1(dist=266268)	2.75e-08	1.53e-07	-20.3901
chr4	119756969	119757811	UTR5	SEC24D(NM_014822:c.2430_2245delins0,NM_001318066:c.2430_2245delins0)	2.78e-08	1.54e-07	6.63097
chr15	40970650	40970878	intergenic	KNL1(dist=14111),RAD51-AS1(dist=15073)	2.78e-08	1.55e-07	-32.4964
chr9	68726056	68726939	ncRNA_exonic	FRG1HP	2.85e-08	1.58e-07	-20.8895
chr12	64215499	64215990	ncRNA_exonic	RXYLT1-AS1	2.91e-08	1.61e-07	-9.9573
chr2	80549578	80549798	intronic	CTNNA2	2.95e-08	1.63e-07	-7.29441
chr12	10276081	10276362	intronic	CLEC7A	2.99e-08	1.65e-07	-11.4358
chr19	6370237	6370533	UTR3	CLPP(NM_006012:c.*1516_*1532delins0)	2.99e-08	1.65e-07	14.9516
chr11	94245546	94245891	exonic	C11orf97	3e-08	1.66e-07	14.3763
chr19	55630821	55631055	intergenic	PPP1R12C(dist=1816),MIR7975(dist=3538)	3.01e-08	1.66e-07	-17.3729
chr17	60261284	60261659	intergenic	MED13(dist=118645),TBC1D3P2(dist=80408)	3.04e-08	1.67e-07	-15.2044
chr6	130312409	130312646	intergenic	TMEM244(dist=129949),L3MBTL3(dist=27080)	3.06e-08	1.68e-07	-8.33692
chr1	162456779	162457057	intergenic	SH2D1B(dist=74853),UHMK1(dist=9907)	3.08e-08	1.69e-07	-16.882
chr3	193638220	193638482	intergenic	LINC02038(dist=76422),LINC02026(dist=36679)	3.08e-08	1.69e-07	28.5714
chr19	37807292	37809033	UTR5	ZNF875(NM_001329771:c.-29401_-29152delins0,NM_001329765:c.-7040_-6791delins0,NM_001329770:c.-7040_-6791delins0,NM_001329775:c.-29401_-29152delins0,NM_001329767:c.-7040_-6791delins0,NM_001329766:c.-7040_-6791delins0,NM_001329774:c.-29401_-29152delins0,NM_001329763:c.-17343_-17094delins0)	3.08e-08	1.69e-07	50
chrX	69849887	69850117	intronic	TEX11	3.08e-08	1.69e-07	-5.13253
chr5	114598301	114598657	exonic	PGGT1B	3.13e-08	1.71e-07	-29.0293
chr15	57179277	57179838	ncRNA_exonic	LOC145783	3.14e-08	1.72e-07	-31.5373
chr18	21033071	21033657	exonic	RIOK3	3.16e-08	1.73e-07	-8.05344
chr2	153191492	153192974	exonic	FMNL2	3.19e-08	1.75e-07	-13.0637
chr4	23284672	23284946	intergenic	GBA3(dist=463477),PPARGC1A(dist=508698)	3.21e-08	1.76e-07	-6.6256
chr4	132645322	132686221	ncRNA_exonic	SNHG27	3.28e-08	1.79e-07	-5.96896
chr17	19786000	19786233	intergenic	ULK2(dist=14751),AKAP10(dist=21383)	3.29e-08	1.8e-07	25.4851
chr6	89359138	89359403	intronic	RNGTT	3.31e-08	1.81e-07	-13.379
chr13	107443967	107444178	intergenic	LINC00443(dist=119439),FAM155A(dist=371681)	3.37e-08	1.83e-07	-19.192
chr15	36881766	36882001	intronic	CDIN1	3.43e-08	1.87e-07	18.6859
chr8	29952635	29953584	exonic	LEPROTL1	3.49e-08	1.9e-07	-40.9091
chr1	211555939	211556332	ncRNA_exonic	LINC00467	3.52e-08	1.91e-07	-15.3453
chr3	112588184	112588458	intergenic	CD200R1L(dist=22481),CD200R1(dist=51596)	3.5e-08	1.91e-07	-6.21867
chr11	28235249	28235454	intronic	METTL15	3.51e-08	1.91e-07	-8.63658
chr3	35457999	35458280	intergenic	LOC101928135(dist=22484),ARPP21(dist=222065)	3.57e-08	1.93e-07	-12.7443
chr22	44207886	44208435	UTR5	EFCAB6(NM_022785:c.29987_29850delins0,NM_198856:c.56489_56352delins0)	3.55e-08	1.93e-07	11.5749
chr5	129254521	129254802	intronic	CHSY3	3.65e-08	1.98e-07	-26.7647
chr12	10765955	10766331	exonic	MAGOHB	3.69e-08	2e-07	-36.0315
chr3	124706388	124706660	intronic	HEG1	3.78e-08	2.04e-07	-33.2168
chr10	83239804	83240031	intergenic	LINC02655(dist=826314),NRG3(dist=394919)	3.78e-08	2.04e-07	-8.27812
chrX	30906901	30907728	UTR5	TAB3(NM_152787:c.29666_29526delins0)	3.79e-08	2.05e-07	-14.5148
chr18	76397483	76398378	intergenic	LINC01029(dist=691800),SALL3(dist=341897)	3.85e-08	2.08e-07	24.0133
chr1	168176931	168177742	intergenic	TIPRL(dist=5584),SFT2D2(dist=17500)	3.9e-08	2.1e-07	-23.19
chr11	62606541	62608721	exonic	WDR74	3.96e-08	2.13e-07	-10.9232
chr3	181263466	181263702	ncRNA_intronic	SOX2-OT	4.03e-08	2.16e-07	13.9113
chr5	152398194	152398479	intergenic	LINC01470(dist=46285),GRIA1(dist=471605)	4.04e-08	2.17e-07	-5.21686
chr4	90362356	90362630	intergenic	GPRIN3(dist=133405),SNCA(dist=282620)	4.06e-08	2.18e-07	-17.8082
chr18	513913	514150	ncRNA_intronic	LINC01925	4.1e-08	2.19e-07	-13.0631
chr4	81024465	81024701	intergenic	ANTXR2(dist=29839),PRDM8(dist=81723)	4.1e-08	2.2e-07	-14.0845
chr21	30459971	30460214	intronic	MAP3K7CL	4.17e-08	2.23e-07	-19.4394
chr3	77088498	77089279	UTR5	ROBO2(NM_001290065:c.-524952_-524923delins0,NM_001290040:c.-687_-658delins0,NM_001290039:c.-687_-658delins0,NM_002942:c.-687_-658delins0,NM_001378202:c.-687_-658delins0,NM_001378197:c.-687_-658delins0,NM_001378193:c.-687_-658delins0)	4.19e-08	2.24e-07	-7.81556
chr9	24991802	24992083	intergenic	IZUMO3(dist=445907),TUSC1(dist=684884)	4.24e-08	2.27e-07	9.34235
chr9	86535742	86536646	UTR5	KIF27(NM_001354069:c.5841_5780delins0,NM_017576:c.5841_5780delins0,NM_001271928:c.5953_5780delins0,NM_001271927:c.5953_5780delins0,NM_001354071:c.12963_12902delins0,NM_001354070:c.12963_12902delins0)	4.31e-08	2.3e-07	-12.6312
chr7	115474152	115474385	intergenic	SNORA25B(dist=252657),TFEC(dist=100817)	4.35e-08	2.32e-07	-10.8787
chr6	26322456	26322864	intergenic	H4C8(dist=36694),BTN3A2(dist=42523)	4.46e-08	2.37e-07	14.8352
chrX	142147918	142148157	intergenic	SPANXN4(dist=25852),SPANXN3(dist=448407)	4.47e-08	2.38e-07	-12.3747
chr1	151184127	151184407	intronic	PIP5K1A	4.54e-08	2.41e-07	19.709
chr5	101512784	101513070	intergenic	ST8SIA4(dist=1273798),SLCO4C1(dist=56622)	4.54e-08	2.41e-07	-11.8238
chr6	69344732	69345483	UTR5	ADGRB3(NM_001704:c.-3394_-3085delins0)	4.6e-08	2.44e-07	-19.59
chr18	976438	976865	intergenic	LINC01904(dist=48444),LINC00470(dist=291447)	4.67e-08	2.47e-07	12.4275
chr7	23513534	23514412	intergenic	IGF2BP3(dist=3424),RPS2P32(dist=15595)	4.68e-08	2.48e-07	12.0968
chr22	36201059	36201332	intronic	RBFOX2	4.68e-08	2.48e-07	-8.26632
chr7	130754582	130754818	ncRNA_intronic	LINC-PINT	4.71e-08	2.49e-07	32.6087
chr13	100422656	100422867	ncRNA_intronic	LOC101927437	4.76e-08	2.51e-07	19.8276
chr7	130807496	130807777	intronic	MKLN1	4.78e-08	2.52e-07	-5.43758
chr1	91729989	91730222	intronic	HFM1	4.8e-08	2.53e-07	20.4471
chr18	12995082	12995359	intronic	CEP192	4.8e-08	2.53e-07	18.6978
chr9	79186658	79186914	intergenic	GCNT1(dist=64326),PRUNE2(dist=39378)	4.85e-08	2.55e-07	6.02259
chr18	45531822	45532138	intergenic	SMAD2(dist=74305),ZBTB7C(dist=20905)	4.86e-08	2.56e-07	-12.2741
chr9	98266019	98266300	intronic	PTCH1	4.89e-08	2.57e-07	-5.04561
chr14	107239343	107239586	intergenic	LINC00221(dist=287814),MIR5195(dist=19514)	4.94e-08	2.59e-07	31.3115
chr1	54821990	54822333	intronic	SSBP3	5.08e-08	2.66e-07	-41.4773
chr7	88388488	88389283	UTR5	ZNF804B(NM_181646:c.-277_-8delins0)	5.09e-08	2.67e-07	-17.56
chr12	2237636	2237873	intronic	CACNA1C	5.09e-08	2.67e-07	-11.459
chr7	13826362	13826635	intergenic	ARL4A(dist=1095779),ETV1(dist=104221)	5.19e-08	2.72e-07	10.6912
chr6	6377515	6377798	ncRNA_intronic	LY86-AS1	5.29e-08	2.77e-07	12.4762
chr7	100815484	100816995	exonic	NAT16	5.3e-08	2.77e-07	5.09004
chr1	84971344	84972491	exonic	GNG5	5.36e-08	2.8e-07	-6.90857
chr2	77525392	77525615	intronic	LRRTM4	5.38e-08	2.8e-07	43.4783
chr8	60099253	60099521	intergenic	LOC100505501(dist=63216),CA8(dist=998450)	5.37e-08	2.8e-07	-9.38344
chr5	35614187	35614461	intergenic	PRLR(dist=383598),SPEF2(dist=3504)	5.46e-08	2.84e-07	-16.7634
chr6	106773187	106773803	UTR5	ATG5(NM_001286106:c.9227_9104delins0,NM_001286107:c.9718_9424delins0,NM_001286108:c.9612_9318delins0,NM_001286111:c.9612_9318delins0,NM_004849:c.9552_9318delins0)	5.55e-08	2.89e-07	-26.9663
chr5	76372882	76373720	exonic	ZBED3	5.65e-08	2.93e-07	15.8509
chr7	30067762	30068600	exonic	PLEKHA8	5.64e-08	2.93e-07	-14.0063
chr2	198018925	198019209	intronic	ANKRD44	5.69e-08	2.95e-07	-13.2931
chr15	75386182	75386455	intergenic	PPCDC(dist=43115),C15orf39(dist=107768)	5.68e-08	2.95e-07	33.5285
chr4	164793913	164794191	intronic	MARCHF1	5.71e-08	2.96e-07	10.8278
chr12	39158140	39158414	intronic	CPNE8	5.72e-08	2.96e-07	-16.0152
chr2	203579832	203580264	intronic	FAM117B	5.78e-08	2.99e-07	-31.1187
chr5	119026065	119026375	intergenic	FAM170A(dist=54548),PRR16(dist=773598)	5.91e-08	3.05e-07	22.9731
chr9	109606805	109607102	intergenic	LINC01505(dist=164724),ZNF462(dist=18345)	5.92e-08	3.05e-07	-6.35937
chr12	133463678	133464858	exonic	CHFR	5.92e-08	3.05e-07	-17.8581
chr14	19888058	19890323	ncRNA_exonic	BMS1P22	6e-08	3.09e-07	-14.3881
chr7	104884888	104885400	intronic	SRPK2	6.02e-08	3.1e-07	-12.7009
chr14	49591000	49591214	intergenic	LINC00648(dist=1326783),RPS29(dist=446492)	6.05e-08	3.11e-07	-24.2899
chr2	178074937	178075245	downstream	LOC105373759(dist=878)	6.22e-08	3.2e-07	10.5604
chr19	16582113	16583299	exonic	EPS15L1	6.32e-08	3.24e-07	-8.24447
chr16	75796164	75796402	intergenic	CPHXL(dist=35776),CNTNAP4(dist=514897)	6.39e-08	3.28e-07	16.3697
chr1	164428598	164428886	intergenic	LOC100422212(dist=1035617),PBX1(dist=99535)	6.52e-08	3.34e-07	-6.32689
chr3	185825462	185827003	UTR5	ETV5(NM_004454:c.3221_3072delins0)	6.63e-08	3.4e-07	-16.6845
chr19	50037078	50037670	exonic	RCN3	6.65e-08	3.41e-07	-5.91509
chr13	57967128	57967404	intergenic	PRR20E(dist=222776),PCDH17(dist=238474)	6.69e-08	3.43e-07	-8.48295
chr1	52498452	52499505	exonic	KTI12	6.75e-08	3.45e-07	-24.3835
chr13	54851089	54851370	intergenic	LINC00458(dist=144083),MIR1297(dist=34737)	6.75e-08	3.45e-07	-22.6479
chr8	65384943	65385187	intergenic	MIR124-2HG(dist=84882),LOC401463(dist=101679)	6.78e-08	3.46e-07	11.4106
chr14	23182414	23182704	intergenic	OR6J1(dist=78665),OXA1L(dist=53193)	6.78e-08	3.46e-07	-23.6531
chr2	72750624	72750897	intronic	EXOC6B	6.81e-08	3.47e-07	-15.6927
chr5	52182627	52182861	intronic	ITGA1	6.82e-08	3.47e-07	7.4444
chr8	91358897	91359101	ncRNA_intronic	LINC00534	6.83e-08	3.47e-07	-7.94187
chr3	75960730	75961007	intergenic	ZNF717(dist=126030),ROBO2(dist=399024)	7.01e-08	3.56e-07	-19.1687
chr1	196194085	196194377	downstream	KCNT2(dist=533)	7.1e-08	3.6e-07	-53.5377
chr9	5628570	5629743	exonic	RIC1	7.08e-08	3.6e-07	18.3824
chr3	192462577	192462980	intergenic	FGF12(dist=17247),MB21D2(dist=51625)	7.11e-08	3.61e-07	6.76948
chr8	87906304	87906585	intronic	CNBD1	7.21e-08	3.65e-07	-31.6804
chr12	10815936	10816185	intronic	STYK1	7.3e-08	3.7e-07	-41.4149
chr2	152303479	152303753	intronic	RIF1	7.36e-08	3.72e-07	-31.5909
chr9	19948571	19948838	intergenic	SLC24A2(dist=159536),MLLT3(dist=392829)	7.36e-08	3.72e-07	9.79331
chr12	21170524	21170738	intronic	SLCO1B3-SLCO1B7,SLCO1B7	7.43e-08	3.75e-07	-5.48644
chr2	52028958	52029232	ncRNA_intronic	LOC730100	7.46e-08	3.77e-07	-29.136
chr11	72694060	72694334	intronic	FCHSD2	7.47e-08	3.77e-07	-21.6867
chr6	84513117	84513469	intergenic	LOC105377879(dist=76903),RIPPLY2(dist=49516)	7.59e-08	3.82e-07	-17.9647
chr1	40839215	40840022	exonic	SMAP2	7.64e-08	3.85e-07	7.39388
chr6	131453169	131453448	intergenic	EPB41L2(dist=68707),AKAP7(dist=3159)	7.69e-08	3.87e-07	-9.57671
chr2	164652727	164653000	intergenic	FIGN(dist=60209),GRB14(dist=695927)	7.79e-08	3.91e-07	-28.9308
chrX	111961857	111962284	intergenic	LHFPL1(dist=38691),AMOT(dist=55447)	7.81e-08	3.92e-07	-6.99347
chr2	79129374	79129648	intergenic	LOC105374820(dist=336164),REG3G(dist=123180)	7.86e-08	3.93e-07	-46.6384
chr12	64173448	64174238	exonic	RXYLT1	7.86e-08	3.93e-07	14.7619
chr16	54454127	54454401	intergenic	LINC02140(dist=49516),LOC101927480(dist=426761)	7.85e-08	3.93e-07	-13.2423
chr18	3038337	3038613	intergenic	LPIN2(dist=25195),MYOM1(dist=28192)	7.85e-08	3.93e-07	-38.2536
chr1	172501910	172502545	exonic	SUCO	7.93e-08	3.97e-07	-25.3012
chr5	135802324	135802560	intergenic	TRPC7(dist=101091),SPOCK1(dist=508427)	8.05e-08	4.02e-07	15.1404
chr8	39765333	39765607	intergenic	ADAM2(dist=69587),IDO1(dist=5803)	8.13e-08	4.06e-07	-44.1208
chrX	19160923	19161233	intergenic	ADGRG2(dist=20168),PDHA1(dist=200812)	8.18e-08	4.08e-07	-13.6316
chr17	74553220	74554361	ncRNA_exonic	SNHG16	8.27e-08	4.12e-07	-15.1493
chr15	102471266	102471544	intergenic	OR4F4(dist=8004),FAM138E(dist=23544)	8.29e-08	4.13e-07	15.3061
chr12	8122902	8123561	intergenic	SLC2A3(dist=34119),FOXJ2(dist=61751)	8.47e-08	4.22e-07	24.5296
chr10	106014245	106015087	exonic	GSTO1	8.51e-08	4.23e-07	-46.6667
chr18	9580407	9580640	intronic	PPP4R1	8.59e-08	4.27e-07	-9.78642
chr7	143692561	143692827	intergenic	OR2F1(dist=34453),OR6B1(dist=8195)	8.63e-08	4.29e-07	-6.41277
chr11	6291338	6291558	exonic	CCKBR	8.63e-08	4.29e-07	-27.451
chr7	81002857	81003131	intergenic	SEMA3C(dist=451152),LOC105369146(dist=141932)	8.72e-08	4.33e-07	7.07386
chr19	3093393	3095055	exonic	GNA11	8.76e-08	4.34e-07	-10.1752
chr1	9832094	9832295	intronic	CLSTN1	8.85e-08	4.38e-07	21.6481
chr5	180601940	180602185	intergenic	OR2V2(dist=19050),LINC01962(dist=15861)	8.86e-08	4.38e-07	10.8283
chr6	7910087	7911418	exonic	TXNDC5	9e-08	4.45e-07	-8.68365
chr11	101290011	101290292	intergenic	PGR-AS1(dist=260010),TRPC6(dist=32003)	9.09e-08	4.49e-07	11.2541
chr4	147271190	147271617	intronic	SLC10A7	9.16e-08	4.52e-07	13.7441
chr13	50159386	50160106	UTR5	RCBTB1(NM_001352503:c.18279_18165delins0,NM_001352502:c.18279_18165delins0,NM_001352501:c.18279_18165delins0,NM_018191:c.18279_18165delins0,NM_001352506:c.30020_29906delins0,NM_001352500:c.18279_18165delins0,NM_001352504:c.18304_18165delins0,NM_001352505:c.18279_18165delins0)	9.31e-08	4.59e-07	-13.5217
chr10	78104846	78105126	intronic	LRMDA	9.36e-08	4.61e-07	-13.5193
chr16	30543867	30544332	exonic	ZNF747	9.54e-08	4.69e-07	-6.62101
chr17	19853766	19854648	intronic	AKAP10	9.52e-08	4.69e-07	-10.4072
chr5	20443039	20443276	intronic	CDH18	9.56e-08	4.7e-07	21.8182
chr11	10925656	10925879	intergenic	ZBED5-AS1(dist=24833),GALNT18(dist=366547)	9.71e-08	4.77e-07	-5.53232
chr10	103032853	103033172	intergenic	LINC02681(dist=9546),BTRC(dist=80618)	9.84e-08	4.83e-07	-10.5078
chr11	22646706	22647441	exonic	FANCF	9.9e-08	4.85e-07	25
chr10	102450210	102450483	intergenic	HIF1AN(dist=130458),PAX2(dist=44670)	9.97e-08	4.88e-07	-9.19339
chr1	201924336	201925053	exonic	TIMM17A	1e-07	4.92e-07	-43.0288
chr14	21092935	21093139	intergenic	LOC254028(dist=17555),OR6S1(dist=15716)	1.04e-07	5.06e-07	-13.9318
chrX	104827149	104827423	intronic	IL1RAPL2	1.04e-07	5.09e-07	-5.81942
chr2	113190115	113191274	exonic	RGPD5,RGPD8	1.04e-07	5.1e-07	14.6324
chr20	33658273	33658497	intronic	TRPC4AP	1.06e-07	5.15e-07	16.0766
chr10	65733267	65733576	intergenic	REEP3(dist=348379),ANXA2P3(dist=851709)	1.06e-07	5.17e-07	18.7036
chr9	86709979	86710245	downstream	LOC101927575(dist=485)	1.07e-07	5.19e-07	6.12804
chrX	140178310	140178566	intergenic	SPANXB1(dist=80434),RNU6-9(dist=33649)	1.07e-07	5.22e-07	10.3986
chr1	72353939	72354333	intronic	NEGR1	1.08e-07	5.27e-07	-10.5964
chr5	144994912	144995189	intergenic	KCTD16(dist=1129663),PRELID2(dist=140718)	1.09e-07	5.31e-07	-21.6914
chr15	60689749	60690430	exonic	ANXA2	1.09e-07	5.32e-07	7.7852
chr2	114647415	114648312	exonic	ACTR3	1.11e-07	5.37e-07	-66.6667
chr8	70878818	70879166	intergenic	SLCO5A1(dist=131605),PRDM14(dist=84720)	1.11e-07	5.38e-07	24.4223
chr19	43143528	43144573	ncRNA_intronic	LIPE-AS1	1.11e-07	5.38e-07	-6.76692
chr6	145918045	145918335	intergenic	UTRN(dist=743875),EPM2A(dist=28106)	1.12e-07	5.43e-07	-8.9659
chr1	59789970	59790244	intronic	FGGY	1.13e-07	5.48e-07	-48.9818
chr19	39009876	39010142	exonic	RYR1	1.13e-07	5.48e-07	80
chr13	103450877	103453216	exonic	POGLUT2	1.15e-07	5.58e-07	-7.05441
chr5	23462471	23462721	intergenic	CDH12(dist=609018),PRDM9(dist=44543)	1.16e-07	5.62e-07	10.3895
chr6	170731633	170732442	intergenic	FAM120B(dist=15474),PSMB1(dist=111766)	1.17e-07	5.62e-07	-13.9805
chr12	123532974	123533255	intronic	PITPNM2	1.18e-07	5.68e-07	10.7627
chrX	140426797	140427034	intergenic	LDOC1(dist=155483),SPANXA2-OT1(dist=163809)	1.18e-07	5.69e-07	8.90365
chr2	129622143	129622453	ncRNA_exonic	LOC101927881	1.2e-07	5.75e-07	10.4764
chr18	67524125	67524400	UTR3	CD226(NM_001303619:c.*7425_*7150delins0,NM_001303618:c.*7425_*7150delins0,NM_006566:c.*7425_*7150delins0)	1.2e-07	5.75e-07	11.5688
chr6	75756115	75756319	intergenic	LOC101928516(dist=355672),COL12A1(dist=37723)	1.2e-07	5.76e-07	-8.33087
chr1	149337499	149337773	intergenic	LINC02591(dist=45756),H2BP2(dist=3696)	1.24e-07	5.93e-07	18.3544
chr8	50313701	50313924	intergenic	PPDPFL(dist=325049),LOC100507464(dist=95398)	1.24e-07	5.94e-07	38.2979
chr17	3687274	3687525	intronic	ITGAE	1.24e-07	5.94e-07	-22.6027
chr3	50819743	50819973	intronic	DOCK3	1.25e-07	5.96e-07	-8.82055
chr12	111944613	111945407	intronic	ATXN2	1.25e-07	5.96e-07	-33.3333
chr16	16893811	16894041	intergenic	PKD1P4-NPIPA8(dist=405982),XYLT1(dist=301585)	1.25e-07	5.96e-07	9.6988
chr2	165117910	165118128	intergenic	FIGN(dist=525392),GRB14(dist=230799)	1.25e-07	5.99e-07	22.2644
chrX	141281315	141281594	intergenic	MAGEC1(dist=284157),MAGEC2(dist=8534)	1.26e-07	6.03e-07	-20.3211
chr3	93857118	93857362	intergenic	NSUN3(dist=6443),MIR6730(dist=452294)	1.27e-07	6.05e-07	-12.7705
chr4	188916259	188916876	upstream	ZFP42(dist=49)	1.28e-07	6.09e-07	9.76453
chr11	63741900	63742798	exonic	COX8A	1.28e-07	6.12e-07	-5.41816
chr21	10487960	10488241	intergenic	TEKT4P2(dist=519366),TPTE(dist=418502)	1.3e-07	6.17e-07	-11.0642
chr2	212526481	212526759	intronic	ERBB4	1.31e-07	6.23e-07	-18.1674
chr12	1057927	1059733	UTR5	RAD52(NM_001297421:c.19623_19503delins0,NM_134424:c.16636_16544delins0,NM_001297422:c.16636_16544delins0)	1.31e-07	6.23e-07	7.47198
chr7	108166211	108167077	UTR5	PNPLA8(NM_001256008:c.10644_10538delins0,NM_001256009:c.10644_10538delins0,NM_001256007:c.10644_10538delins0,NM_015723:c.10644_10538delins0,NM_001256010:c.10944_10838delins0)	1.32e-07	6.27e-07	20.7047
chrX	95888994	95889275	intergenic	BRDTP1(dist=296093),DIAPH2(dist=50387)	1.32e-07	6.28e-07	-14.2408
chr11	73499580	73499809	intronic	MRPL48	1.33e-07	6.32e-07	-11.468
chr2	219432767	219434094	exonic	CNOT9	1.34e-07	6.35e-07	-5.79423
chr5	218036	219128	exonic	SDHA	1.35e-07	6.39e-07	20.6186
chr5	119111978	119112248	intergenic	FAM170A(dist=140461),PRR16(dist=687725)	1.36e-07	6.42e-07	-7.85262
chr9	107888981	107889259	intergenic	ABCA1(dist=198545),SLC44A1(dist=117627)	1.36e-07	6.42e-07	-25.7781
chr7	101088733	101089113	intronic	COL26A1	1.36e-07	6.44e-07	31.6002
chr4	163039434	163039665	intronic	FSTL5	1.37e-07	6.45e-07	-18.8937
chr12	42123241	42123510	intergenic	PDZRN4(dist=154694),LINC02400(dist=34481)	1.39e-07	6.55e-07	-29.4612
chrX	106515698	106516368	intergenic	DNAAF6(dist=28222),FRMPD3-AS1(dist=239845)	1.39e-07	6.57e-07	20.8716
chr18	25323269	25323695	intergenic	LOC105372038(dist=400649),CDH2(dist=207235)	1.41e-07	6.62e-07	-11.1208
chr2	95787089	95787951	exonic	MRPS5	1.41e-07	6.63e-07	-7.41613
chr1	163378203	163378420	intergenic	NUF2(dist=52654),LOC100422212(dist=12440)	1.43e-07	6.7e-07	-30.9216
chr4	16823028	16823312	intronic	LDB2	1.44e-07	6.79e-07	6.28566
chr10	69146818	69147198	intronic	CTNNA3	1.45e-07	6.8e-07	-20.1581
chr18	42367540	42367821	intronic	SETBP1	1.45e-07	6.81e-07	-19.0937
chr6	99291327	99291780	intergenic	POU3F2(dist=3993),FBXL4(dist=24631)	1.45e-07	6.82e-07	-40.7143
chr8	104996136	104996389	intronic	RIMS2	1.46e-07	6.83e-07	13.6432
chr20	44935932	44937310	UTR5	CDH22(NM_021248:c.57204_56961delins0)	1.46e-07	6.86e-07	-29.5292
chr14	40924631	40924912	intergenic	FBXO33(dist=1022927),LINC02315(dist=499004)	1.47e-07	6.87e-07	-19.4692
chr8	114340388	114340662	intronic	CSMD3	1.48e-07	6.93e-07	-13.7331
chr1	50294467	50294673	intronic	AGBL4	1.49e-07	6.96e-07	11.4494
chr10	44184802	44186132	intergenic	ZNF32-AS3(dist=14655),LINC02658(dist=86883)	1.49e-07	6.96e-07	-8.49414
chr15	99591061	99591296	intergenic	LUNAR1(dist=16786),SYNM(dist=53990)	1.49e-07	6.96e-07	7.06407
chr15	81966466	81966708	intergenic	TMC3-AS1(dist=231049),MEX3B(dist=367411)	1.5e-07	6.97e-07	-22.4138
chr7	24990062	24990296	intronic	OSBPL3	1.51e-07	7.03e-07	-23.7548
chr6	74019428	74020053	exonic	KHDC1	1.51e-07	7.04e-07	-13.2234
chrX	136223981	136224255	intergenic	GPR101(dist=107827),ZIC3(dist=424031)	1.55e-07	7.2e-07	-11.0294
chr17	43662031	43663807	intergenic	ARL17A(dist=38329),MAPK8IP1P2(dist=13662)	1.55e-07	7.22e-07	12.3626
chr1	36252954	36253204	intergenic	CLSPN(dist=17375),AGO4(dist=20413)	1.57e-07	7.31e-07	12.5242
chr11	122168198	122168428	ncRNA_intronic	MIR100HG	1.58e-07	7.34e-07	-16.129
chrX	604823	605637	exonic	SHOX	1.61e-07	7.47e-07	39.4737
chr1	210382281	210382510	intergenic	SYT14(dist=37547),SERTAD4-AS1(dist=22291)	1.61e-07	7.48e-07	7.86973
chr9	118916362	118917175	exonic	PAPPA	1.62e-07	7.48e-07	-12.6376
chr12	42926416	42926654	intronic	PRICKLE1	1.63e-07	7.55e-07	24.4444
chr6	25919656	25919923	intronic	SLC17A2	1.64e-07	7.58e-07	-34.8384
chr11	107232691	107232983	intronic	CWF19L2	1.66e-07	7.66e-07	-10.1954
chr17	64187712	64188586	UTR5	CEP112(NM_001353129:c.8834_8698delins0,NM_001353128:c.8834_8698delins0,NM_001199165:c.8834_8698delins0,NM_001302891:c.8593_8360delins0,NM_001353127:c.8608_8360delins0)	1.66e-07	7.66e-07	8.31924
chr9	12587748	12587985	intergenic	PTPRD-AS2(dist=1967328),TYRP1(dist=105400)	1.68e-07	7.74e-07	14
chr2	131450173	131451412	intergenic	CYP4F30P(dist=6738),GPR148(dist=35231)	1.68e-07	7.75e-07	19.8198
chr7	100218511	100218723	exonic	TFR2	1.69e-07	7.78e-07	-14.5051
chr13	100258708	100259407	exonic	CLYBL	1.7e-07	7.82e-07	37.1212
chr11	46252709	46252982	intergenic	LOC101928894(dist=54053),CREB3L1(dist=46231)	1.7e-07	7.84e-07	-15.0927
chr11	17756056	17758286	exonic	KCNC1	1.73e-07	7.93e-07	-10.5174
chr7	120590584	120591328	exonic	ING3	1.75e-07	8.04e-07	22.7273
chr6	1604606	1615866	exonic	FOXC1	1.76e-07	8.09e-07	-9.04578
chr11	56728315	56728548	intergenic	LINC02735(dist=82761),OR5AK2(dist=27841)	1.77e-07	8.11e-07	-11.7367
chr3	178822342	178822619	ncRNA_intronic	LOC101928739	1.78e-07	8.13e-07	-41.0256
chr11	82996642	82997536	exonic	CCDC90B	1.77e-07	8.13e-07	-7.13901
chr17	4987592	4987866	intronic	ZFP3	1.78e-07	8.13e-07	-23.2
chr2	125356300	125356727	intronic	CNTNAP5	1.79e-07	8.18e-07	-14.7783
chr8	57069687	57070092	intergenic	MOS(dist=43146),PLAG1(dist=3376)	1.8e-07	8.21e-07	-11.4826
chr4	106933813	106934087	ncRNA_intronic	LOC101929577	1.8e-07	8.23e-07	5.94524
chrX	71496700	71497227	exonic	RPS4X	1.82e-07	8.29e-07	5.78536
chr2	43864322	43864956	UTR5	PLEKHH2(NM_172069:c.-7414_-7295delins0)	1.83e-07	8.32e-07	-16.5135
chr3	112664641	112664875	intronic	CD200R1	1.83e-07	8.35e-07	-11.3071
chr4	170416416	170416689	intronic	NEK1	1.83e-07	8.35e-07	-5.86925
chr2	33773153	33773423	intronic	RASGRP3	1.84e-07	8.38e-07	-23.5294
chr15	30093686	30093964	intronic	TJP1	1.84e-07	8.38e-07	-12.4367
chr5	43078429	43078946	ncRNA_intronic	LOC100506639	1.86e-07	8.45e-07	-17.3311
chr15	20884851	20885067	ncRNA_intronic	NBEAP1	1.91e-07	8.67e-07	-10.0034
chr17	41438204	41438674	intergenic	CCDC200(dist=57530),LINC00910(dist=8539)	1.92e-07	8.7e-07	-49.7436
chr3	117355594	117355812	intergenic	LINC00901(dist=704509),LINC02024(dist=41728)	1.94e-07	8.81e-07	-33.3333
chr2	503671	503902	intergenic	LOC100996637(dist=7035),LINC01875(dist=41903)	1.95e-07	8.83e-07	-40.0621
chr17	9548389	9549616	exonic	USP43	1.97e-07	8.9e-07	-6.88515
chr21	35192007	35192288	intronic	ITSN1	2e-07	9.02e-07	32.6316
chr2	177042751	177043444	ncRNA_exonic	HAGLR,HAGLROS	2e-07	9.03e-07	19.3456
chrX	87560028	87560278	intergenic	KLHL4(dist=634978),CPXCR1(dist=441948)	2.01e-07	9.07e-07	-5.35423
chr6	139717915	139718325	intergenic	CITED2(dist=22130),LINC01625(dist=71807)	2.04e-07	9.2e-07	18.0723
chr10	96337539	96337823	intronic	HELLS	2.04e-07	9.21e-07	-8.4913
chr15	65821877	65822107	upstream	HACD3(dist=694)	2.06e-07	9.26e-07	-38.1196
chr18	47943871	47944221	intergenic	SKA1(dist=23333),MAPK4(dist=142236)	2.08e-07	9.37e-07	16.0494
chrX	69653707	69654661	downstream	GDPD2(dist=466)	2.09e-07	9.37e-07	21.1692
chr19	21666089	21666928	ncRNA_exonic	LINC00664	2.09e-07	9.39e-07	-8.61111
chr5	131849709	131850035	intergenic	IRF1(dist=23244),IL5(dist=27102)	2.11e-07	9.44e-07	8.2729
chr12	6809080	6810078	UTR5	PIANP(NM_001244015:c.2354_2074delins0,NM_001244014:c.2754_2553delins0,NM_153685:c.2754_2553delins0)	2.1e-07	9.44e-07	-5.12574
chr18	34823798	34824017	UTR3	CELF4(NM_001353732:c.*1407_*1188delins0,NM_001353751:c.*1407_*1188delins0,NM_001353749:c.*1394_*1175delins0,NM_001353747:c.*1407_*1188delins0,NM_001353746:c.*1336_*1117delins0,NM_001025089:c.*1407_*1188delins0,NM_001353745:c.*1407_*1188delins0,NM_001353722:c.*1407_*1188delins0,NM_001353742:c.*1407_*1188delins0,NM_001353695:c.*1407_*1188delins0,NM_001025087:c.*1407_*1188delins0,NM_001353707:c.*140…	2.11e-07	9.46e-07	-20.5831
chr3	133393118	133393657	intronic	TF	2.13e-07	9.52e-07	-17.2904
chr11	107728949	107729658	exonic	SLC35F2	2.15e-07	9.62e-07	41.2366
chr11	88549102	88549383	intronic	GRM5	2.18e-07	9.74e-07	-18.3281
chr4	99695900	99696138	intergenic	LOC105377342(dist=110198),EIF4E(dist=96697)	2.19e-07	9.78e-07	13.806
chr14	63357134	63357374	intronic	KCNH5	2.23e-07	9.93e-07	15.3045
chr20	1757779	1758218	ncRNA_intronic	LOC100289473	2.22e-07	9.93e-07	-64.7059
chr5	119080637	119080878	intergenic	FAM170A(dist=109120),PRR16(dist=719095)	2.24e-07	9.97e-07	-23.3526
chr1	38461584	38461988	downstream	FHL3(dist=454)	2.25e-07	1e-06	-8.22196
chr2	139259033	139259912	UTR5	SPOPL(NM_001001664:c.-48447_-48098delins0)	2.27e-07	1.01e-06	6.20328
chr4	139676608	139676810	intergenic	LINC00499(dist=331110),LOC105377448(dist=64301)	2.3e-07	1.02e-06	-26.929
chrX	143004148	143004388	intergenic	UBE2NL(dist=35791),SPANXN1(dist=1324635)	2.32e-07	1.03e-06	-8.96008
chr15	36487707	36488017	intergenic	MIR4510(dist=268583),CDIN1(dist=383810)	2.34e-07	1.04e-06	-12.3719
chr6	152128822	152129771	exonic	ESR1	2.37e-07	1.05e-06	-41.373
chr4	56469800	56470036	intronic	NMU	2.42e-07	1.07e-06	24.4797
chr12	117627635	117628488	exonic	FBXO21	2.42e-07	1.07e-06	7.7821
chr12	14258619	14258907	intergenic	GRIN2B(dist=124083),ATF7IP(dist=259659)	2.47e-07	1.09e-06	-6.88311
chr4	101125237	101125499	ncRNA_intronic	LOC101929353	2.5e-07	1.1e-06	-8.5055
chr1	113715668	113715898	intergenic	LRIG2(dist=40786),LOC643441(dist=23506)	2.51e-07	1.11e-06	-30.4
chr4	178363239	178363708	exonic	AGA	2.51e-07	1.11e-06	23.3885
chr19	56915356	56915856	UTR5	ZNF583(NM_001159860:c.-3101_-3026delins0,NM_001159861:c.-2783_-2686delins0,NM_152478:c.-2783_-2663delins0)	2.56e-07	1.13e-06	-7.79271
chr1	45950890	45951159	intronic	TESK2	2.59e-07	1.14e-06	-5.6353
chr12	70491955	70492191	intergenic	MYRFL(dist=139078),PRANCR(dist=123779)	2.6e-07	1.15e-06	-5.22241
chr12	92716428	92716662	intergenic	LOC101928617(dist=136868),CLLU1-AS1(dist=97200)	2.61e-07	1.15e-06	-5.71912
chr8	38191106	38191387	intronic	NSD3	2.62e-07	1.16e-06	33.9529
chr11	65100804	65101843	exonic	DPF2	2.63e-07	1.16e-06	-11.1111
chr8	1543546	1543835	ncRNA_intronic	DLGAP2-AS1	2.65e-07	1.17e-06	-6.80102
chr9	41970015	41970288	ncRNA_intronic	FGF7P3	2.67e-07	1.17e-06	11.6235
chr18	22019355	22019596	intronic	IMPACT	2.69e-07	1.18e-06	-21.1154
chr2	202483584	202483957	exonic	C2CD6	2.72e-07	1.19e-06	-5.45714
chr18	64992682	64992959	intergenic	MIR5011(dist=243759),DSEL(dist=180865)	2.7e-07	1.19e-06	-31.629
chr1	174565072	174565359	intronic	RABGAP1L	2.75e-07	1.21e-06	-11.3201
chr2	71693164	71694127	exonic	DYSF	2.78e-07	1.21e-06	29.0241
chrX	37706295	37706972	exonic	DYNLT3	2.77e-07	1.21e-06	27.9778
chr8	125984972	125985207	upstream	ZNF572(dist=330)	2.8e-07	1.22e-06	5.88235
chr1	69982650	69982919	intergenic	LINC01758(dist=81558),LRRC7(dist=50686)	2.81e-07	1.23e-06	-22.6506
chr5	77590137	77590721	exonic	AP3B1	2.83e-07	1.23e-06	-28.6195
chr5	94892430	94892714	intronic	ARSK	2.83e-07	1.23e-06	9.26641
chr17	20499074	20499315	intergenic	CDRT15L2(dist=14850),LINC02088(dist=16976)	2.83e-07	1.23e-06	-30.2493
chrX	77394831	77395292	exonic	TAF9B	2.83e-07	1.23e-06	-16.7315
chr4	124426780	124427157	intergenic	SPRY1(dist=101865),LINC01091(dist=143989)	2.85e-07	1.24e-06	-15.6598
chr5	32324569	32324799	intergenic	MTMR12(dist=11524),ZFR(dist=29657)	2.86e-07	1.25e-06	-10.1292
chr6	30881533	30882296	exonic	GTF2H4,VARS2	2.86e-07	1.25e-06	-33.7209
chr2	40465400	40465772	ncRNA_intronic	SLC8A1-AS1	2.89e-07	1.26e-06	-11.1896
chr9	104211405	104211830	intergenic	ALDOB(dist=13349),TMEM246-AS1(dist=18891)	2.96e-07	1.29e-06	-31.6586
chr2	205023706	205023936	intergenic	ICOS(dist=197408),PARD3B(dist=386262)	2.99e-07	1.3e-06	-6.83047
chr6	126661135	126661387	UTR5	CENPW(NM_001286525:c.-285_-33delins0,NM_001286524:c.-285_-33delins0,NM_001012507:c.-159_-33delins0)	2.99e-07	1.3e-06	6.52577
chr7	78864689	78864999	intronic	MAGI2	3.02e-07	1.31e-06	-11.117
chr4	22034106	22034329	intergenic	KCNIP4(dist=83732),LOC100505912(dist=294657)	3.04e-07	1.32e-06	10.443
chr4	91381194	91381471	intronic	CCSER1	3.05e-07	1.32e-06	22.5352
chr8	27051202	27051439	intergenic	MIR548H4(dist=144722),STMN4(dist=41386)	3.06e-07	1.32e-06	-10.3146
chr12	100824085	100824423	intergenic	SLC17A8(dist=8252),NR1H4(dist=43221)	3.08e-07	1.33e-06	14.2425
chr4	78034327	78034589	intergenic	CCNI(dist=37185),CCNG2(dist=43771)	3.16e-07	1.37e-06	-16.1446
chr7	129869869	129870260	intergenic	SSMEM1(dist=13185),CPA2(dist=36443)	3.2e-07	1.38e-06	21.6954
chr4	10899202	10899553	intergenic	CLNK(dist=212810),MIR572(dist=470898)	3.23e-07	1.39e-06	-11.8069
chr14	23496316	23496547	intronic	PSMB5	3.21e-07	1.39e-06	23.3918
chr4	70529879	70530105	intergenic	UGT2A1(dist=10914),SULT1B1(dist=56780)	3.24e-07	1.4e-06	-9.66139
chr7	56131778	56132953	exonic	SUMF2	3.27e-07	1.41e-06	6.96527
chr14	102592921	102593165	intronic	HSP90AA1	3.3e-07	1.42e-06	-16.6667
chr2	223159725	223160487	exonic	PAX3	3.36e-07	1.44e-06	12.8691
chr10	134238686	134239282	intergenic	PWWP2B(dist=7328),LINC02870(dist=19411)	3.36e-07	1.44e-06	-13.7713
chr14	21354980	21355253	intergenic	RNASE1(dist=83977),RNASE3(dist=4309)	3.38e-07	1.45e-06	11.1044
chr14	73358789	73360934	exonic	DPF3	3.37e-07	1.45e-06	-42.5458
chr3	138738721	138739923	exonic	PRR23B	3.4e-07	1.46e-06	7.29916
chr10	38299490	38300099	exonic	ZNF33A	3.41e-07	1.46e-06	-37.1435
chr1	152079997	152085215	exonic	TCHH	3.45e-07	1.48e-06	9.28539
chr7	113646545	113646781	intergenic	PPP1R3A(dist=87481),NONE(dist=NONE)	3.46e-07	1.48e-06	-7.99098
chr10	27793049	27793764	exonic	RAB18	3.45e-07	1.48e-06	-18.1845
chr6	158709570	158709824	intergenic	GTF2H5(dist=89194),TULP4(dist=23673)	3.48e-07	1.49e-06	-10.6081
chr11	64739010	64739925	UTR5	MAJIN(NM_001037225:c.12703_12472delins0,NM_001300803:c.12686_12472delins0,NM_001318808:c.22318_22104delins0)	3.49e-07	1.49e-06	-8.29787
chr12	91160122	91160352	intergenic	LINC02392(dist=465647),LINC00615(dist=151448)	3.52e-07	1.5e-06	8.57084
chr6	87321471	87321745	intergenic	SNHG5(dist=933020),HTR1E(dist=325501)	3.54e-07	1.51e-06	-10.4542
chr3	176400382	176400618	intergenic	LINC01208(dist=47062),LINC01209(dist=131326)	3.62e-07	1.54e-06	21.3171
chr15	93928918	93929195	intergenic	LOC105370980(dist=177641),LINC02207(dist=470594)	3.65e-07	1.55e-06	-7.91791
chrX	30176067	30176303	intergenic	IL1RAPL1(dist=201237),MAGEB2(dist=57377)	3.64e-07	1.55e-06	11.8759
chr13	63953042	63953265	intergenic	LINC00376(dist=50815),LINC00395(dist=288550)	3.68e-07	1.56e-06	14.1929
chr9	140683120	140683774	intronic	EHMT1	3.73e-07	1.58e-06	17.7609
chr8	130170069	130170385	intergenic	LINC00976(dist=191822),LINC00977(dist=58328)	3.75e-07	1.59e-06	7.92679
chr17	60313195	60313461	intergenic	MED13(dist=170556),TBC1D3P2(dist=28606)	3.75e-07	1.59e-06	-8.32677
chrX	69353104	69353904	exonic	IGBP1	3.74e-07	1.59e-06	18.0723
chr6	54780325	54780606	intronic	FAM83B	3.78e-07	1.6e-06	-13.7559
chr7	7222020	7222974	UTR5	C1GALT1(NM_020156:c.-51776_-51500delins0)	3.79e-07	1.6e-06	-9.95655
chr5	145989062	145989421	intronic	PPP2R2B	3.82e-07	1.61e-06	53.5714
chr1	246251681	246251907	intronic	SMYD3	3.85e-07	1.62e-06	28.3333
chr22	28314588	28315958	exonic	PITPNB	3.84e-07	1.62e-06	-16.202
chr3	34829613	34829850	intergenic	PDCD6IP(dist=918414),LOC101928135(dist=87439)	3.87e-07	1.63e-06	13.1225
chr2	3522270	3523617	exonic	ADI1	3.9e-07	1.64e-06	-6.58913
chr11	116577897	116578400	intergenic	LINC02702(dist=48928),BUD13(dist=40486)	3.92e-07	1.65e-06	-30.8153
chr19	36351440	36352167	exonic	KIRREL2	3.94e-07	1.66e-06	-31.2761
chr6	37400847	37401367	UTR5	CMTR1(NM_015050:c.-2409_-2253delins0)	3.97e-07	1.67e-06	16.3515
chrX	114959730	115005442	ncRNA_intronic	DANT1,DANT2	4e-07	1.68e-06	-5.2118
chr4	133576057	133576330	ncRNA_intronic	LINC01256	4.03e-07	1.69e-06	8.50184
chr6	102536209	102536452	intergenic	GRIK2(dist=18251),NONE(dist=NONE)	4.03e-07	1.69e-06	-10.9126
chr13	23489630	23490058	ncRNA_exonic	LINC00621	4.03e-07	1.69e-06	-15.4491
chr2	21010799	21011074	intronic	LDAH	4.08e-07	1.71e-06	-5.98882
chr6	100915602	100915883	intergenic	SIM1(dist=2805),ASCC3(dist=40188)	4.17e-07	1.75e-06	-6.05125
chr6	150284682	150286515	exonic	ULBP1	4.2e-07	1.76e-06	-14.1525
chr10	55958291	55958513	intronic	PCDH15	4.21e-07	1.76e-06	23.6111
chrX	51077892	51078153	intronic	NUDT10	4.21e-07	1.76e-06	-19.2308
chr4	53198	53983	exonic	ZNF595,ZNF718	4.24e-07	1.77e-06	-5.82167
chr7	55000876	55001135	intergenic	SEC61G-DT(dist=128220),EGFR(dist=85575)	4.25e-07	1.77e-06	-26.1171
chr15	49447339	49448067	exonic	COPS2	4.23e-07	1.77e-06	10.5413
chr12	45517293	45517512	intergenic	RACGAP1P1(dist=58099),PLEKHA8P1(dist=49305)	4.26e-07	1.78e-06	6.06147
chr8	38577346	38577710	intergenic	RNF5P1(dist=118571),TACC1(dist=8390)	4.3e-07	1.79e-06	33.9623
chr12	53835295	53835568	UTR5	PRR13(NM_001005354:c.-1066_-931delins0,NM_018457:c.-981_-931delins0)	4.36e-07	1.81e-06	9.66844
chr2	38851463	38851736	intergenic	HNRNPLL(dist=21285),GALM(dist=41520)	4.4e-07	1.83e-06	-12.766
chr10	88745689	88745974	intronic	AGAP11	4.48e-07	1.86e-06	9.63374
chr1	7887198	7887476	exonic	PER3	4.51e-07	1.87e-06	5.88235
chr15	21891495	21891715	intergenic	FAM30C(dist=636330),LOC646214(dist=40799)	4.51e-07	1.87e-06	-22.0761
chr15	94744742	94745023	intergenic	LINC01581(dist=93575),MCTP2(dist=29767)	4.51e-07	1.87e-06	10.254
chrX	84189065	84189591	ncRNA_exonic	UBE2DNL	4.5e-07	1.87e-06	30.7692
chrX	100807793	100808048	exonic	ARMCX1	4.51e-07	1.87e-06	-10.6815
chr4	16362416	16362766	intergenic	TAPT1-AS1(dist=102606),LDB2(dist=140391)	4.54e-07	1.88e-06	-27.9279
chr10	57390343	57391215	intergenic	PCDH15(dist=2641),ZWINT(dist=725774)	4.56e-07	1.89e-06	-13.9814
chr14	52095616	52095889	intronic	FRMD6	4.6e-07	1.9e-06	23.1667
chr15	91642908	91643702	UTR5	SV2B(NM_001323031:c.-126586_-126574delins0,NM_001323034:c.-126007_-125901delins0,NM_001323033:c.-126007_-125901delins0,NM_001323032:c.-126007_-125901delins0,NM_001167580:c.-151564_-151458delins0,NM_014848:c.-126007_-125901delins0)	4.61e-07	1.9e-06	-23.6704
chr17	28256826	28257408	exonic	SSH2	4.58e-07	1.9e-06	12.9958
chrX	69858886	69859134	intronic	TEX11	4.6e-07	1.9e-06	-10.3543
chr1	159491510	159491785	intergenic	OR10J1(dist=80753),OR10J5(dist=13083)	4.68e-07	1.93e-06	-7.61052
chr6	27184432	27184822	intergenic	MIR3143(dist=68965),PRSS16(dist=30658)	4.71e-07	1.94e-06	18.0328
chr4	76774280	76774502	intergenic	USO1(dist=38838),PPEF2(dist=6518)	4.73e-07	1.95e-06	22.1026
chr16	19729194	19730048	exonic	IQCK,KNOP1	4.75e-07	1.96e-06	-21.0538
chrX	135078955	135079172	intronic	SLC9A6	4.76e-07	1.96e-06	-10.8509
chr8	54204895	54205172	intergenic	OPRK1(dist=40638),LOC100507516(dist=219169)	4.78e-07	1.97e-06	-14.8478
chr5	103787728	103788005	intergenic	NUDT12(dist=889238),RAB9BP1(dist=647170)	4.84e-07	1.99e-06	16.4414
chr12	105248055	105248298	intronic	SLC41A2	4.94e-07	2.03e-06	9.8757
chr12	113908887	113910681	exonic	LHX5	4.96e-07	2.03e-06	-17.6633
chr3	18735411	18735647	intergenic	SATB1-AS1(dist=163805),KCNH8(dist=454355)	4.97e-07	2.04e-06	-8.68114
chr12	55636706	55636942	intergenic	OR10A7(dist=20947),OR6C74(dist=4130)	4.99e-07	2.04e-06	8.32849
chr15	28147925	28148465	intronic	OCA2	4.99e-07	2.04e-06	66.6667
chr4	28748424	28748643	intergenic	LINC02261(dist=1464577),MIR4275(dist=72561)	4.99e-07	2.05e-06	-16.3934
chr12	22866117	22866392	intergenic	ETNK1(dist=22518),LOC101928441(dist=462178)	5.02e-07	2.05e-06	7.49646
chr11	100352096	100352455	intergenic	CNTN5(dist=122480),ARHGAP42-AS1(dist=202437)	5.05e-07	2.07e-06	7.53564
chr2	162270888	162271413	intergenic	PSMD14(dist=2660),TBR1(dist=1395)	5.1e-07	2.08e-06	6.4202
chr20	6789927	6790203	intergenic	BMP2(dist=29034),LINC01428(dist=336911)	5.09e-07	2.08e-06	10.4255
chr6	30182679	30182954	intergenic	TRIM26(dist=1496),HCG17(dist=18862)	5.14e-07	2.1e-06	21.0526
chr13	104912392	104912673	intergenic	LINC01309(dist=832357),DAOA-AS1(dist=1198733)	5.13e-07	2.1e-06	9.7133
chrX	122911995	122912233	intergenic	THOC2(dist=45093),XIAP(dist=81325)	5.18e-07	2.11e-06	37.2809
chr4	157204319	157204526	intergenic	CTSO(dist=329301),PDGFC(dist=477080)	5.24e-07	2.13e-06	10.6251
chrX	6001022	6001316	intronic	NLGN4X	5.23e-07	2.13e-06	-11.7647
chr2	234976142	234976378	intronic	SPP2	5.28e-07	2.14e-06	8.29016
chr6	78762414	78762692	intergenic	MEI4(dist=125652),MIR10524(dist=486288)	5.25e-07	2.14e-06	-21.5304
chr15	92349104	92349340	intergenic	CRAT37(dist=311024),SLCO3A1(dist=47598)	5.26e-07	2.14e-06	-25
chr17	58468980	58469903	exonic	USP32	5.27e-07	2.14e-06	-66.6667
chrX	138773796	138774673	intronic	MCF2	5.31e-07	2.15e-06	-25.4403
chr11	30605558	30605800	UTR5	MPPED2(NM_001377954:c.3827_3753delins0)	5.32e-07	2.16e-06	29.2831
chr15	51124767	51124999	intergenic	SPPL2A(dist=66864),AP4E1(dist=75881)	5.35e-07	2.17e-06	13.2987
chr10	93236647	93236940	ncRNA_intronic	HECTD2-AS1	5.43e-07	2.2e-06	-19.2982
chr22	30901985	30902220	upstream	SEC14L4(dist=303)	5.46e-07	2.21e-06	22.9508
chr4	46153711	46153935	intergenic	GABRG1(dist=27640),GABRA2(dist=91630)	5.48e-07	2.22e-06	-7.32628
chr14	50368117	50368354	intergenic	ARF6(dist=4345),MIR6076(dist=64763)	5.48e-07	2.22e-06	-8.10711
chr11	62335432	62335657	intronic	EEF1G	5.54e-07	2.24e-06	26.9809
chr8	113606388	113606612	intronic	CSMD3	5.58e-07	2.25e-06	-8.94034
chr1	180841532	180841959	intronic	XPR1	5.64e-07	2.28e-06	14.6923
chr1	235536985	235537216	intronic	TBCE	5.65e-07	2.28e-06	24.6138
chr11	121918703	121918931	ncRNA_intronic	MIR100HG	5.66e-07	2.28e-06	-17.6103
chr18	35144907	35147628	exonic	CELF4	5.68e-07	2.29e-06	-11.81
chrX	117250233	117251029	UTR5	KLHL13(NM_001168303:c.171318_170961delins0,NM_001168302:c.88392_88035delins0)	5.7e-07	2.29e-06	25.5814
chr18	78004028	78005671	exonic	PARD6G	5.77e-07	2.32e-06	-16.0714
chr6	76309501	76309729	intergenic	FILIP1(dist=105985),SENP6(dist=1496)	5.85e-07	2.35e-06	28.1843
chr10	42788717	42788990	intergenic	NONE(dist=NONE),LOC441666(dist=38324)	5.83e-07	2.35e-06	-9.52487
chr18	4089750	4090005	intronic	DLGAP1	5.85e-07	2.35e-06	6.90627
chr4	171549706	171549980	intergenic	LINC01612(dist=344833),LINC02382(dist=113640)	5.88e-07	2.36e-06	11.9718
chr12	6109698	6109935	intronic	VWF	6.04e-07	2.42e-06	-7.66199
chr17	70116274	70120442	exonic	SOX9	6.09e-07	2.44e-06	-56.25
chr14	90678771	90678998	intergenic	KCNK13(dist=26574),PSMC1(dist=43899)	6.11e-07	2.45e-06	-11.2366
chr16	48278058	48278655	exonic	LONP2	6.23e-07	2.49e-06	-7.29602
chr6	146864481	146865426	exonic	RAB32	6.26e-07	2.5e-06	23.6111
chr14	48114500	48114733	intronic	MDGA2	6.26e-07	2.5e-06	-8.01361
chr19	12643070	12643344	intronic	ZNF564	6.27e-07	2.51e-06	-30.4094
chr12	71075845	71076123	intronic	PTPRR	6.36e-07	2.54e-06	-16.3794
chr11	90705141	90705643	intergenic	DISC1FP1(dist=56921),FAT3(dist=1252341)	6.38e-07	2.55e-06	-29.4007
chr13	50335485	50336416	intronic	KPNA3	6.38e-07	2.55e-06	14.7858
chr19	37179425	37179664	intronic	ZNF567	6.4e-07	2.55e-06	-22.2222
chr3	6041839	6042062	intergenic	MIR4790(dist=749899),GRM7-AS3(dist=631983)	6.46e-07	2.57e-06	-14.2545
chr2	1266419	1266661	intronic	SNTG2	6.5e-07	2.58e-06	10.2203
chr14	45614983	45615219	intronic	FANCM	6.5e-07	2.58e-06	-23.8095
chr22	21966674	21966914	intronic	UBE2L3	6.57e-07	2.61e-06	-19.1399
chr9	104222419	104222693	intergenic	ALDOB(dist=24363),TMEM246-AS1(dist=8028)	6.61e-07	2.62e-06	7.99416
chr15	89212530	89212804	intergenic	ISG20(dist=12816),ACAN(dist=133863)	6.59e-07	2.62e-06	5.61609
chr19	23257957	23258518	intergenic	LINC01858(dist=13890),ZNF730(dist=41309)	6.59e-07	2.62e-06	-25.2336
chr3	194808451	194808847	intronic	XXYLT1	6.67e-07	2.64e-06	-15.3846
chr2	48631325	48631573	intergenic	FOXN2(dist=24891),PPP1R21(dist=36332)	6.7e-07	2.65e-06	-15.736
chr19	40841546	40841812	intronic	C19orf47	6.82e-07	2.7e-06	19.5531
chr2	165528929	165529211	intronic	COBLL1	6.86e-07	2.71e-06	-28.4646
chr4	185127432	185127705	intronic	ENPP6	6.84e-07	2.71e-06	8.6743
chrX	57147679	57147997	UTR5	SPIN2B(NM_001006682:c.919_664delins0,NM_001006681:c.917_617delins0,NM_001282461:c.919_617delins0,NM_001006683:c.917_664delins0,NM_001282462:c.919_664delins0)	6.86e-07	2.71e-06	26.8293
chr7	42745941	42746218	ncRNA_exonic	LINC01448	6.9e-07	2.72e-06	-5.69291
chr11	13114250	13114527	intergenic	RASSF10(dist=80585),ARNTL(dist=183672)	7e-07	2.76e-06	-35.8173
chr2	229433106	229433354	ncRNA_intronic	LINC01807	7.04e-07	2.77e-06	12.5313
chr14	97207777	97208334	ncRNA_intronic	LINC02299	7.04e-07	2.77e-06	-36.1446
chrX	91729885	91730159	intronic	PCDH11X	7.05e-07	2.78e-06	6.87055
chr6	37197148	37197413	intronic	TMEM217	7.09e-07	2.79e-06	11.9318
chr8	50137337	50137560	intergenic	PPDPFL(dist=148685),LOC100507464(dist=271762)	7.13e-07	2.8e-06	-8.90205
chr17	18476039	18476323	ncRNA_intronic	CCDC144B	7.14e-07	2.81e-06	5.78974
chr11	118723722	118724008	intergenic	DDX6(dist=61849),CXCR5(dist=30593)	7.21e-07	2.83e-06	17.1171
chr7	138144667	138146023	exonic	TRIM24	7.27e-07	2.86e-06	35.4251
chr12	56497868	56499047	exonic	PA2G4	7.36e-07	2.89e-06	-16.5325
chr2	85107731	85108430	exonic	TRABD2A	7.45e-07	2.92e-06	-14.9523
chr4	185439326	185439599	ncRNA_intronic	LINC02427	7.44e-07	2.92e-06	-20.6612
chr19	57741955	57742457	UTR5	AURKC(NM_001015878:c.-226_-160delins0,NM_003160:c.-763_-697delins0,NM_001015879:c.-91_-25delins0)	7.5e-07	2.94e-06	-7.34907
chr13	48668845	48669392	exonic	MED4	7.55e-07	2.95e-06	14.0693
chr2	4780843	4781081	intergenic	LINC01249(dist=77031),LINC01248(dist=993192)	7.6e-07	2.97e-06	-10.4118
chr18	25827925	25828206	intergenic	CDH2(dist=70831),NONE(dist=NONE)	7.69e-07	3.01e-06	-32.3954
chr18	43523603	43523844	intronic	EPG5	7.75e-07	3.03e-06	-12.493
chr5	163423670	163423950	intergenic	MAT2B(dist=477310),LINC02143(dist=451478)	7.79e-07	3.04e-06	-18.8004
chr7	92951632	92951907	intronic	VPS50	7.81e-07	3.04e-06	-23.7564
chr18	60740346	60740631	intergenic	PHLPP1(dist=92680),BCL2(dist=49948)	7.81e-07	3.04e-06	24.595
chr2	184125343	184125583	intergenic	NUP35(dist=98931),MIR548AE1(dist=1118119)	7.82e-07	3.05e-06	9.70148
chr4	39686602	39686822	intergenic	SMIM14(dist=46117),UBE2K(dist=12934)	7.92e-07	3.08e-06	12.5
chr1	107460195	107460429	intergenic	LINC01661(dist=79380),PRMT6(dist=138867)	7.98e-07	3.1e-06	-22.5178
chr6	26550782	26551116	intergenic	HMGN4(dist=3621),LOC105374988(dist=18436)	7.98e-07	3.1e-06	-10.5277
chrX	118901170	118901410	intergenic	SOWAHD(dist=7005),RPL39(dist=19057)	8.11e-07	3.15e-06	20.5991
chr10	35718986	35719260	intronic	CCNY	8.22e-07	3.19e-06	29.4145
chrX	40772963	40773246	intergenic	TNIP2P1(dist=80514),USP9X(dist=171452)	8.22e-07	3.19e-06	-10.9407
chr10	35968244	35968521	intergenic	FZD8(dist=37882),PCAT5(dist=98709)	8.25e-07	3.2e-06	9.79338
chr17	71639028	71641670	exonic	SDK2	8.28e-07	3.21e-06	9.57042
chr1	50477548	50477833	intronic	AGBL4	8.3e-07	3.22e-06	-10.6162
chr3	163029227	163029512	intergenic	LINC01192(dist=8138),MIR1263(dist=859747)	8.38e-07	3.24e-06	-6.08683
chr7	145716239	145716549	intergenic	TPK1(dist=1183093),CNTNAP2(dist=754814)	8.37e-07	3.24e-06	10.6953
chr1	96945266	96945532	intergenic	LINC01787(dist=105585),PTBP2(dist=241629)	8.46e-07	3.27e-06	13.6691
chr1	174817945	174818237	intronic	RABGAP1L	8.46e-07	3.27e-06	10.9489
chr3	94261177	94261455	intergenic	NSUN3(dist=410502),MIR6730(dist=48201)	8.47e-07	3.27e-06	11.1713
chr14	24898779	24899490	UTR5	CBLN3(NM_001039771:c.614_519delins0),KHNYN(NM_001290257:c.-777_-740delins0,NM_015299:c.-777_-612delins0)	8.47e-07	3.27e-06	-31.5789
chr20	6124489	6124779	intergenic	FERMT1(dist=20812),CASC20(dist=282600)	8.49e-07	3.27e-06	11.5261
chr1	210405799	210407250	ncRNA_exonic	SERTAD4-AS1	8.51e-07	3.28e-06	33.617
chr6	129251113	129251319	intronic	LAMA2	8.52e-07	3.28e-06	8.25794
chr2	100582873	100583147	intronic	AFF3	8.55e-07	3.29e-06	-12.5748
chr9	66493170	66494571	ncRNA_exonic	LOC100132249,PTGER4P2-CDK2AP2P2	8.56e-07	3.29e-06	9.66706
chr5	110791916	110792176	intronic	CAMK4	8.59e-07	3.3e-06	-28.0934
chr12	53836050	53836319	intronic	PRR13	8.64e-07	3.32e-06	-15.62
chr19	3218829	3219107	intergenic	NCLN(dist=9256),CELF5(dist=5552)	8.71e-07	3.34e-06	-12.2118
chr10	69780244	69780521	intronic	HERC4	8.76e-07	3.36e-06	-34.8983
chr16	17633271	17633548	intergenic	XYLT1(dist=68454),NPIPA7(dist=778228)	8.79e-07	3.37e-06	62.5
chr1	179387697	179388642	intronic	AXDND1	8.82e-07	3.38e-06	34.6535
chr4	151614436	151614673	intronic	LRBA	8.86e-07	3.39e-06	-19.883
chr7	32580532	32580809	intronic	AVL9	8.9e-07	3.4e-06	-28.7092
chr13	21347443	21348466	UTR5	EEF1AKMT1(NM_001318939:c.16363_16323delins0,NM_174928:c.16360_16259delins0)	8.87e-07	3.4e-06	17.7592
chr16	51168266	51169110	downstream	SALL1(dist=776)	8.89e-07	3.4e-06	-35.2941
chr6	13133669	13134513	intronic	PHACTR1	8.91e-07	3.41e-06	6.05602
chr18	39354999	39355308	intergenic	KC6(dist=254358),PIK3C3(dist=179891)	9e-07	3.43e-06	-25.7951
chrX	21674018	21677066	exonic	KLHL34	8.99e-07	3.43e-06	71.4286
chr12	83341142	83341361	intronic	TMTC2	9.07e-07	3.46e-06	-33.0868
chrX	30326439	30327668	exonic	NR0B1	9.09e-07	3.46e-06	-41.0569
chr6	110500025	110500966	UTR5	WASF1(NM_001024936:c.-51838_-52162delins0,NM_001024935:c.-51838_-52162delins0,NM_001024934:c.-51838_-52162delins0,NM_003931:c.52069_51838delins0)	9.12e-07	3.47e-06	-17.668
chr19	33462715	33463308	exonic	CEP89	9.12e-07	3.47e-06	13.8313
chr8	31784986	31785260	intronic	NRG1	9.19e-07	3.49e-06	8.82589
chr4	138863363	138863585	intergenic	LINC02172(dist=338779),LINC00616(dist=84992)	9.26e-07	3.52e-06	-51.4706
chr11	85358865	85359226	UTR5	TMEM126A(NM_001244735:c.-6268_-6098delins0,NM_032273:c.-2289_-2167delins0)	9.27e-07	3.52e-06	-7.59362
chr3	131855849	131856088	intergenic	CPNE4(dist=97399),ACP3(dist=180163)	9.3e-07	3.53e-06	16.7242
chr3	174615620	174615860	intronic	NAALADL2	9.31e-07	3.53e-06	-16.7442
chr10	22496798	22497029	downstream	EBLN1(dist=714)	9.33e-07	3.53e-06	-38.2051
chr18	37071907	37072137	ncRNA_intronic	MIR924HG	9.3e-07	3.53e-06	12.4995
chr14	57579065	57579376	intergenic	OTX2-AS1(dist=181039),EXOC5(dist=87849)	9.39e-07	3.55e-06	7.97166
chr5	56110725	56112909	exonic	MAP3K1	9.5e-07	3.6e-06	42.2035
chr4	82076049	82076327	intronic	PRKG2	9.64e-07	3.64e-06	-12.3559
chr4	154235337	154235567	intronic	TRIM2	9.66e-07	3.65e-06	-14.7805
chr11	18674722	18674956	intergenic	SPTY2D1(dist=18833),TMEM86A(dist=45370)	9.66e-07	3.65e-06	-15.13
chr5	12200543	12200851	intergenic	CTNND2(dist=295985),LINC01194(dist=374118)	9.75e-07	3.68e-06	-21.4625
chr1	160231755	160232451	ncRNA_exonic	LOC100287049	9.78e-07	3.69e-06	-22.1815
chr1	228381234	228381519	intergenic	IBA57(dist=11276),OBSCN-AS1(dist=9688)	9.78e-07	3.69e-06	-15.2608
chr1	231631629	231631865	intergenic	SNRPD2P2(dist=19358),TSNAX-DISC1(dist=32534)	9.96e-07	3.75e-06	-31.877
chr12	131554750	131555169	intronic	ADGRD1	1e-06	3.77e-06	22.1519
chr1	95653664	95653939	ncRNA_intronic	LOC101928118	1e-06	3.78e-06	7.66355
chr15	55892961	55893206	intergenic	PYGO1(dist=11792),PRTG(dist=10536)	1.01e-06	3.81e-06	13.9842
chr3	184721549	184722299	intronic	VPS8	1.02e-06	3.82e-06	-12.6579
chr4	87468500	87468738	intergenic	MIR4452(dist=4795),PTPN13(dist=46730)	1.02e-06	3.82e-06	-19.8125
chr5	143549939	143550333	UTR5	YIPF5(NM_001024947:c.704_420delins0,NM_001271732:c.5107_4823delins0,NM_030799:c.704_580delins0)	1.02e-06	3.82e-06	-24.9789
chr18	2339710	2339928	intergenic	LINC00470(dist=980080),METTL4(dist=197601)	1.02e-06	3.82e-06	-14.898
chr21	19812412	19812685	intergenic	TMPRSS15(dist=36310),MIR548XHG(dist=120898)	1.02e-06	3.82e-06	-9.97648
chr14	80500733	80501007	intergenic	NRXN3(dist=166099),DIO2(dist=162862)	1.02e-06	3.83e-06	12.278
chr7	17311768	17312042	intergenic	AGR3(dist=390161),AHR(dist=26234)	1.03e-06	3.87e-06	21.9186
chrX	76094480	76094761	ncRNA_intronic	MIR325HG	1.04e-06	3.89e-06	-7.83699
chr12	60361677	60361912	intergenic	SLC16A7(dist=178056),TAFA2(dist=1740117)	1.05e-06	3.93e-06	-24.8837
chr14	96964795	96965032	intergenic	AK7(dist=9031),LOC730202(dist=2953)	1.05e-06	3.93e-06	-27.4809
chr19	16394450	16394662	intergenic	AP1M1(dist=37736),KLF2(dist=40975)	1.05e-06	3.93e-06	-11.7416
chr1	147152863	147153267	intronic	NBPF19	1.06e-06	3.95e-06	-17.3172
chr4	189027225	189028033	intronic	TRIML2	1.07e-06	3.97e-06	6.53266
chr10	134411241	134411481	intronic	INPP5A	1.07e-06	3.97e-06	-5.34238
chr2	165659796	165660032	intronic	COBLL1	1.07e-06	3.98e-06	-15.0198
chr5	175679157	175680025	intronic	SIMC1	1.08e-06	4.01e-06	-18.75
chr6	31691425	31691718	exonic	MPIG6B	1.08e-06	4.01e-06	-21.8065
chr13	23336859	23337093	intergenic	LINC00540(dist=486200),LINC00621(dist=113438)	1.08e-06	4.01e-06	7.30176
chr1	115397448	115397942	UTR5	SYCP1(NM_001282542:c.-638_-447delins0,NM_001282541:c.-638_-447delins0,NM_003176:c.-602_-447delins0)	1.09e-06	4.05e-06	-13.6905
chr12	53613716	53615818	exonic	RARG	1.09e-06	4.05e-06	-19.1839
chr1	81410571	81410897	intergenic	LINC01781(dist=298098),ADGRL2(dist=360980)	1.09e-06	4.06e-06	-21.3185
chr2	32288117	32289466	exonic	SPAST	1.1e-06	4.06e-06	-14.5732
chr3	108468246	108468687	intergenic	DZIP3(dist=54559),RETNLB(dist=5799)	1.1e-06	4.06e-06	-21.7005
chr7	86688697	86689238	exonic	ELAPOR2	1.1e-06	4.06e-06	8.55382
chr1	247286520	247286807	UTR3	ZNF124(NM_001243740:c.*650_*363delins0)	1.11e-06	4.09e-06	24.1379
chr2	154907818	154908099	intronic	GALNT13	1.11e-06	4.1e-06	9.39732
chr13	93005234	93005515	intronic	GPC5	1.12e-06	4.13e-06	8.94471
chr3	30567101	30567385	ncRNA_intronic	LINC01985	1.12e-06	4.14e-06	-21.1429
chr11	6292256	6292693	exonic	CCKBR	1.12e-06	4.14e-06	-9.64039
chr7	106881957	106882189	intronic	COG5	1.16e-06	4.28e-06	-37.9248
chr14	54863240	54864254	exonic	CDKN3	1.16e-06	4.29e-06	-15.6944
chr18	3067297	3067533	exonic	MYOM1	1.17e-06	4.3e-06	-21.6644
chr13	29106323	29107254	intergenic	FLT1(dist=37058),POMP(dist=126013)	1.17e-06	4.32e-06	-9.38215
chr2	140004077	140004347	intergenic	YY1P2(dist=347333),LRP1B(dist=984645)	1.18e-06	4.34e-06	11.9181
chr5	163164480	163164753	intergenic	MAT2B(dist=218120),LINC02143(dist=710675)	1.18e-06	4.34e-06	11.4195
chr4	95658674	95658950	intergenic	PDLIM5(dist=69296),BMPR1B-DT(dist=5869)	1.19e-06	4.36e-06	17.2724
chr4	129881796	129882077	intronic	SCLT1	1.19e-06	4.36e-06	12.7119
chr12	8786455	8786733	intergenic	AICDA(dist=21000),MFAP5(dist=11806)	1.19e-06	4.36e-06	14.1226
chr7	63041128	63041368	intergenic	LOC100287834(dist=181709),MIR4283-1(dist=40100)	1.19e-06	4.37e-06	11.1702
chr8	95651206	95654733	exonic	ESRP1	1.19e-06	4.38e-06	-7.352
chr17	7643797	7644311	exonic	DNAH2	1.2e-06	4.4e-06	-5.12116
chr6	26251898	26252233	exonic	H2BC9	1.21e-06	4.41e-06	-25
chr17	65535676	65535949	intronic	PITPNC1	1.22e-06	4.46e-06	7.67065
chrX	100306614	100306992	UTR5	TRMT2B(NM_001167972:c.-9495_-9714delins0,NM_001167970:c.-9438_-9714delins0,NM_001167971:c.-9438_-9714delins0,NM_024917:c.-9419_-9714delins0)	1.22e-06	4.46e-06	11.9934
chr13	95024590	95024901	intronic	GPC6	1.23e-06	4.48e-06	-11.6306
chr3	150321002	150321791	exonic	SELENOT	1.24e-06	4.5e-06	-23.4568
chr3	197783627	197783906	downstream	ANKRD18DP(dist=499)	1.23e-06	4.5e-06	-21.6867
chr9	15700203	15700414	intronic	CCDC171	1.23e-06	4.5e-06	-23.4624
chrX	4013632	4013870	intergenic	FAM239B(dist=174849),LOC101928201(dist=531371)	1.23e-06	4.5e-06	18.1034
chr20	24570892	24571164	intronic	SYNDIG1	1.24e-06	4.52e-06	11.1668
chr17	21903331	21906718	ncRNA_exonic	FLJ36000	1.24e-06	4.53e-06	-6.70646
chr15	37395646	37395925	intergenic	MEIS2(dist=2134),TMCO5A(dist=830883)	1.25e-06	4.55e-06	5.68715
chr1	66285214	66285460	intronic	PDE4B	1.26e-06	4.58e-06	-13.3595
chr15	47457884	47458176	intergenic	LOC105370802(dist=1234617),SEMA6D(dist=18110)	1.28e-06	4.64e-06	6.46259
chr13	100396248	100396518	ncRNA_intronic	LOC101927437	1.28e-06	4.65e-06	40
chr20	14344187	14344420	intronic	MACROD2	1.29e-06	4.69e-06	-8.67858
chr9	139785	140092	intronic	CBWD1	1.3e-06	4.74e-06	-7.05073
chr5	113282211	113282467	intergenic	YTHDC2(dist=351230),KCNN2(dist=109208)	1.33e-06	4.81e-06	-9.52506
chr11	116217243	116218317	intergenic	LINC00900(dist=586325),LINC02702(dist=291822)	1.34e-06	4.84e-06	25.5112
chr17	76378785	76379022	intronic	PGS1	1.34e-06	4.87e-06	-9.95475
chr19	47695033	47695274	intronic	SAE1	1.34e-06	4.87e-06	23.991
chr3	180608034	180608299	intergenic	LOC101928882(dist=20068),FXR1(dist=22159)	1.35e-06	4.88e-06	-9.09559
chr5	99079105	99079386	intergenic	LINC02113(dist=165447),LOC100133050(dist=635823)	1.35e-06	4.88e-06	-13.5991
chr4	44337888	44338162	intronic	KCTD8	1.36e-06	4.9e-06	16.3931
chr16	9153687	9153967	intergenic	USP7(dist=95924),C16orf72(dist=31534)	1.36e-06	4.9e-06	-11.2518
chr16	19421816	19422498	UTR5	TMC5(NM_001308161:c.-29500_-29266delins0,NM_001105249:c.-29304_-28863delins0,NM_001105248:c.-29304_-28863delins0)	1.36e-06	4.9e-06	31.25
chr16	61835376	61835803	intronic	CDH8	1.36e-06	4.9e-06	-10.4152
chr5	18111519	18111755	intergenic	LINC02223(dist=180921),CDH18(dist=1359650)	1.36e-06	4.92e-06	-27.4834
chr8	70041702	70041997	intergenic	LINC01592(dist=25277),LINC01603(dist=295109)	1.36e-06	4.92e-06	10.645
chr6	150311161	150312369	intergenic	ULBP1(dist=16310),RAET1K(dist=6786)	1.38e-06	4.96e-06	-17.6793
chr5	43850538	43850774	intergenic	NNT(dist=143040),FGF10(dist=449580)	1.38e-06	4.97e-06	-8.51463
chr6	118007149	118007380	intronic	NUS1	1.38e-06	4.98e-06	-12.5984
chr6	35733589	35733825	intergenic	ARMC12(dist=16733),CLPSL2(dist=10550)	1.41e-06	5.07e-06	8.89292
chr7	47293788	47294286	intergenic	LOC730338(dist=557068),TNS3(dist=20466)	1.41e-06	5.07e-06	-13.4383
chr4	58658284	58658523	intergenic	LINC02380(dist=326132),LINC02494(dist=732157)	1.43e-06	5.13e-06	13.0522
chr12	118870277	118870518	intergenic	SUDS3(dist=14439),LINC02423(dist=326041)	1.44e-06	5.17e-06	-10.9857
chr8	88339679	88340037	intronic	CNBD1	1.45e-06	5.2e-06	-5.84489
chr12	23229208	23229451	intergenic	ETNK1(dist=385609),LOC101928441(dist=99119)	1.45e-06	5.2e-06	7.52177
chr14	52534581	52536722	exonic	NID2	1.46e-06	5.24e-06	32
chr7	127620187	127620469	intronic	SND1	1.47e-06	5.27e-06	-10.4772
chr18	23777436	23777673	intergenic	PSMA8(dist=4117),TAF4B(dist=28736)	1.47e-06	5.27e-06	-40.6022
chr20	19170100	19170374	intergenic	SCP2D1-AS1(dist=359253),SLC24A3(dist=22912)	1.5e-06	5.35e-06	-5.76553
chr20	51589707	51590020	exonic	TSHZ2	1.5e-06	5.37e-06	6.46187
chr2	35617740	35617957	intergenic	LINC01320(dist=670110),MIR548AD(dist=78514)	1.51e-06	5.38e-06	-21.3018
chr3	144204568	144204849	intergenic	DIPK2A(dist=493358),LNCSRLR(dist=1579282)	1.52e-06	5.41e-06	11.0226
chr11	82183448	82183718	intergenic	MIR4300HG(dist=68493),FAM181B(dist=257264)	1.52e-06	5.42e-06	-5.55335
chr4	112816092	112816402	intergenic	MIR297(dist=1034289),FAM241A(dist=250208)	1.53e-06	5.45e-06	-35.7407
chr1	225118321	225118596	intronic	DNAH14	1.54e-06	5.49e-06	5.58055
chr14	75211034	75211359	intergenic	FCF1(dist=5711),YLPM1(dist=18660)	1.55e-06	5.54e-06	15.703
chr19	15582605	15582905	exonic	PGLYRP2	1.56e-06	5.57e-06	-20.2813
chr6	121319343	121319613	intergenic	MIR3144(dist=982940),TBC1D32(dist=81027)	1.57e-06	5.59e-06	-33.3333
chr15	24722717	24723015	intergenic	PWRN3(dist=29603),PWRN1(dist=80289)	1.58e-06	5.63e-06	-11.7166
chr15	27959418	27959718	intergenic	GABRG3(dist=172289),OCA2(dist=40303)	1.59e-06	5.65e-06	7.16946
chr10	36411910	36412184	intergenic	PCAT5(dist=322062),ANKRD30A(dist=1002601)	1.61e-06	5.71e-06	-7.96037
chr3	169386268	169387187	intergenic	MECOM(dist=4768),TERC(dist=95211)	1.61e-06	5.72e-06	-7.96026
chr1	52561133	52561389	intergenic	BTF3L4(dist=4745),ZFYVE9(dist=46372)	1.62e-06	5.76e-06	-26.3071
chr1	247614695	247614944	exonic	OR2B11	1.64e-06	5.79e-06	8.61467
chr13	80396988	80397199	intergenic	LINC01038(dist=17171),LINC00382(dist=49522)	1.64e-06	5.79e-06	18.4807
chr10	39061930	39062163	intergenic	ACTR3BP5(dist=70559),NONE(dist=NONE)	1.66e-06	5.88e-06	-19.1361
chr13	25469077	25469388	intronic	CENPJ	1.67e-06	5.89e-06	21.0084
chr16	27409009	27409234	intergenic	IL4R(dist=32910),IL21R(dist=4261)	1.7e-06	6e-06	-10.6446
chr6	161100092	161100456	intergenic	LPA(dist=14785),PLG(dist=22769)	1.7e-06	6.02e-06	-6.19735
chr10	94315620	94315932	intronic	IDE	1.7e-06	6.02e-06	14.6136
chr18	37295636	37295909	ncRNA_intronic	MIR924HG	1.71e-06	6.03e-06	-22.3385
chr1	151042302	151043734	UTR5	GABPB2(NM_001323910:c.-17429_-17256delins0,NM_001323909:c.-17429_-17256delins0,NM_001323906:c.-17429_-17256delins0,NM_001323908:c.-17429_-17256delins0,NM_001323913:c.-17429_-17256delins0,NM_001323907:c.-17429_-17256delins0,NM_001323911:c.-17429_-17256delins0,NM_001323912:c.-17429_-17256delins0,NM_144618:c.-17429_-17256delins0)	1.72e-06	6.05e-06	-16.002
chr4	114682069	114683410	exonic	CAMK2D	1.72e-06	6.05e-06	-20.7055
chr2	185050433	185050635	intergenic	NUP35(dist=1024021),MIR548AE1(dist=193067)	1.72e-06	6.06e-06	18.1818
chr6	86514966	86515206	intergenic	SNHG5(dist=126515),HTR1E(dist=1132040)	1.72e-06	6.06e-06	-13.316
chr1	247170528	247171434	exonic	ZNF695	1.73e-06	6.09e-06	-9.31002
chr4	122165538	122165811	intergenic	TNIP3(dist=16900),QRFPR(dist=83986)	1.75e-06	6.14e-06	9.03903
chr8	72316923	72317140	intronic	EYA1	1.75e-06	6.14e-06	5.9457
chr1	28706589	28706863	intronic	PHACTR4	1.75e-06	6.16e-06	-24.2115
chr6	95658877	95659158	intergenic	TSG1(dist=1172539),MANEA-DT(dist=348814)	1.77e-06	6.22e-06	11.3475
chr1	48058793	48059230	intergenic	FOXD2(dist=152430),TRABD2B(dist=166970)	1.81e-06	6.36e-06	-14.1328
chr20	10199244	10200384	ncRNA_exonic	SNAP25-AS1	1.81e-06	6.36e-06	-17.772
chr1	191956310	191956546	intergenic	LINC01680(dist=758682),RGS18(dist=171046)	1.82e-06	6.38e-06	-10.0093
chr2	211035478	211036637	UTR5	KANSL1L(NM_152519:c.16827_16567delins0,NM_001307976:c.16827_16567delins0)	1.83e-06	6.41e-06	-14.966
chr8	49712120	49712387	intergenic	EFCAB1(dist=64250),SNAI2(dist=117770)	1.84e-06	6.42e-06	-8.51483
chr4	190935925	190944906	downstream	FRG2(dist=617)	1.85e-06	6.47e-06	39.8868
chrX	109061511	109061722	intergenic	LOC105373311(dist=83324),MIR4454(dist=51908)	1.86e-06	6.49e-06	-12.1133
chr19	48478974	48479208	intronic	BSPH1	1.88e-06	6.57e-06	-24.5581
chr3	3426042	3426315	intergenic	CRBN(dist=204641),LOC100130207(dist=316183)	1.9e-06	6.62e-06	-8.62857
chr7	15587065	15587384	intronic	AGMO	1.9e-06	6.62e-06	10.1942
chr2	22951898	22952193	intergenic	LINC01884(dist=190739),KLHL29(dist=655857)	1.94e-06	6.78e-06	-11.7158
chr5	101661597	101661829	intergenic	SLCO4C1(dist=29609),SLCO6A1(dist=45649)	1.95e-06	6.79e-06	-43.323
chr3	49312985	49313259	intronic	C3orf62	1.96e-06	6.83e-06	-9.12233
chr5	12351369	12351637	intergenic	CTNND2(dist=446811),LINC01194(dist=223332)	1.96e-06	6.84e-06	-11.8588
chr5	33122629	33122855	intergenic	LINC02120(dist=160056),LINC02160(dist=106986)	1.96e-06	6.84e-06	-29.0471
chr9	107676136	107676376	intronic	ABCA1	1.98e-06	6.89e-06	20.1986
chr14	82326283	82326489	intergenic	LINC02311(dist=116801),LINC02301(dist=782487)	2.02e-06	7.02e-06	7.87254
chr4	106816415	106817769	exonic	NPNT	2.03e-06	7.05e-06	9.62099
chr7	12443163	12443705	exonic	VWDE	2.03e-06	7.05e-06	-12.493
chr10	101418868	101419589	UTR5	ENTPD7(NM_001349962:c.-960_-881delins0,NM_020354:c.-448_-369delins0,NM_001349963:c.-328_-230delins0)	2.05e-06	7.12e-06	-11.5124
chrX	99805398	99805752	intergenic	PCDH19(dist=140127),TNMD(dist=34181)	2.06e-06	7.14e-06	-7.77615
chr15	102285523	102287027	ncRNA_exonic	LOC100128108	2.07e-06	7.17e-06	-7.25332
chr6	116693348	116693588	intronic	DSE	2.07e-06	7.19e-06	8.02139
chr9	66828685	66828959	intergenic	LOC728673(dist=273084),LOC101928381(dist=94008)	2.08e-06	7.2e-06	-16.3489
chr11	49229717	49230040	exonic	FOLH1	2.08e-06	7.22e-06	25
chr13	75331619	75331892	intergenic	LINC00347(dist=200362),CTAGE11P(dist=479997)	2.09e-06	7.22e-06	29.7189
chr4	88249894	88250124	intergenic	HSD17B13(dist=5860),HSD17B11(dist=7544)	2.1e-06	7.26e-06	-7.48663
chr6	69517159	69517432	intronic	ADGRB3	2.13e-06	7.35e-06	27.7778
chr6	110721059	110721630	intronic	DDO	2.13e-06	7.35e-06	-8.58205
chr10	122628682	122628921	intronic	WDR11	2.13e-06	7.36e-06	-13.3938
chr4	188284188	188284402	ncRNA_intronic	LOC339975	2.14e-06	7.37e-06	-13.7414
chr14	48763870	48764143	intergenic	LINC00648(dist=499653),RPS29(dist=1273563)	2.15e-06	7.42e-06	8.34132
chr1	230202494	230204209	exonic	GALNT2	2.18e-06	7.49e-06	12.2954
chr12	8839086	8839325	intronic	RIMKLB	2.17e-06	7.49e-06	-9.3475
chr11	72525005	72526098	exonic	ATG16L2	2.18e-06	7.51e-06	-12.2096
chr3	47515480	47515742	intronic	SCAP	2.19e-06	7.54e-06	36.5854
chr6	8965239	8965513	intergenic	LOC100506207(dist=179561),TFAP2A(dist=1431397)	2.21e-06	7.62e-06	-9.51228
chr5	129220711	129220968	intergenic	MINAR2(dist=118292),CHSY3(dist=19190)	2.23e-06	7.66e-06	20
chr2	118943823	118944199	ncRNA_exonic	THORLNC	2.25e-06	7.74e-06	7.75131
chr7	80756092	80756332	intergenic	SEMA3C(dist=204387),LOC105369146(dist=388731)	2.29e-06	7.85e-06	-6.52143
chr1	167668066	167668331	intronic	RCSD1	2.29e-06	7.86e-06	-28.1561
chr2	237434829	237435106	intergenic	IQCA1(dist=18651),ACKR3(dist=43362)	2.3e-06	7.86e-06	-30
chr12	11115390	11115665	ncRNA_intronic	PRH1-PRR4	2.29e-06	7.86e-06	10.2137
chr3	104054999	104055278	intergenic	MIR548AB(dist=812039),ALCAM(dist=1030279)	2.31e-06	7.9e-06	5.12584
chr9	36274741	36275021	intronic	GNE	2.32e-06	7.93e-06	-37.5
chr4	65199459	65199744	intronic	TECRL	2.32e-06	7.94e-06	-7.08492
chr11	62693373	62694772	intergenic	CHRM1(dist=4538),SLC22A6(dist=49297)	2.33e-06	7.96e-06	32.3961
chrX	72600973	72601265	intergenic	NAP1L2(dist=166286),CDX4(dist=65825)	2.33e-06	7.96e-06	14.6125
chr14	63366270	63366547	intronic	KCNH5	2.33e-06	7.97e-06	-8.87549
chr1	182952050	182952305	intergenic	SHCBP1L(dist=29749),LAMC1(dist=40250)	2.34e-06	7.99e-06	12.093
chr7	57927782	57929148	intergenic	ZNF716(dist=394517),NONE(dist=NONE)	2.34e-06	7.99e-06	-15.8753
chr19	19867355	19867621	ncRNA_exonic	LINC00663	2.36e-06	8.03e-06	-15.5773
chr3	173113270	173113930	UTR5	NLGN1(NM_001365929:c.-208647_-208459delins0,NM_001365923:c.-208647_-208459delins0,NM_001365924:c.-208647_-208459delins0,NM_001365936:c.-208647_-208459delins0,NM_001365930:c.-208647_-208459delins0)	2.38e-06	8.1e-06	-5.70213
chr5	166304897	166305117	intergenic	NONE(dist=NONE),LINC01947(dist=27110)	2.38e-06	8.1e-06	-7.85476
chr11	78078947	78079158	intronic	GAB2	2.38e-06	8.11e-06	8.17747
chr11	77122736	77123088	UTR5	PAK1(NM_001376271:c.19451_19254delins0,NM_001376272:c.19451_19254delins0,NM_001376305:c.32586_32389delins0,NM_001376275:c.19451_19254delins0,NM_001376279:c.19451_19254delins0,NM_001376278:c.19451_19254delins0,NM_001376303:c.19451_19254delins0,NM_001376292:c.19451_19254delins0,NM_001376302:c.32586_32389delins0,NM_001376274:c.19451_19254delins0,NM_001376285:c.19451_19254delins0,NM_001376286:c.19451…	2.4e-06	8.17e-06	13.9287
chr15	35385071	35385406	intergenic	NANOGP8(dist=7575),ANP32AP1(dist=144121)	2.43e-06	8.26e-06	-25
chr16	75861507	75861733	intergenic	CPHXL(dist=101119),CNTNAP4(dist=449566)	2.43e-06	8.27e-06	-6.99994
chr1	35227028	35227276	exonic	GJB4	2.46e-06	8.34e-06	-21.0791
chr6	114253161	114253509	downstream	HDAC2(dist=683)	2.48e-06	8.4e-06	12.0879
chr5	136834016	136835146	exonic	SPOCK1	2.48e-06	8.42e-06	33.4572
chr2	182547873	182549177	intergenic	NEUROD1(dist=2629),ITPRID2(dist=207280)	2.5e-06	8.47e-06	-10.2441
chr14	56914190	56914541	intergenic	PELI2(dist=145948),LOC101927690(dist=66508)	2.5e-06	8.47e-06	15.375
chr1	27173421	27173638	intronic	ZDHHC18	2.52e-06	8.54e-06	-8.85409
chr9	124312813	124313187	intergenic	GGTA1(dist=50690),DAB2IP(dist=16194)	2.52e-06	8.54e-06	-11
chr1	233253481	233253751	intronic	PCNX2	2.55e-06	8.62e-06	9.04515
chr17	26988721	26989391	exonic	SDF2	2.55e-06	8.62e-06	62.5
chr4	158382680	158382913	intergenic	GRIA2(dist=95454),LINC02433(dist=110729)	2.56e-06	8.66e-06	-21.5278
chr15	93198374	93199181	exonic	FAM174B	2.56e-06	8.66e-06	-8.13733
chr9	10786777	10787011	intergenic	PTPRD-AS2(dist=166357),TYRP1(dist=1906374)	2.57e-06	8.69e-06	-20.109
chr13	20147844	20148110	intergenic	NONE(dist=NONE),LINC00350(dist=13148)	2.58e-06	8.7e-06	8.44881
chr4	81803557	81803787	intronic	CFAP299	2.59e-06	8.75e-06	5.73943
chrX	17114503	17114778	intronic	REPS2	2.59e-06	8.75e-06	-22.8527
chr12	88828713	88828949	intergenic	TMTC3(dist=235049),KITLG(dist=57621)	2.61e-06	8.8e-06	-11.0282
chr5	55554079	55554550	intergenic	ANKRD55(dist=24922),LINC01948(dist=199072)	2.61e-06	8.81e-06	-34.7826
chr1	235503816	235504046	intronic	GGPS1	2.64e-06	8.9e-06	13.6897
chr7	79126332	79126611	intergenic	MAGI2-AS3(dist=25808),GNAI1(dist=637536)	2.65e-06	8.92e-06	-6.67499
chr8	14097176	14097406	intronic	SGCZ	2.67e-06	8.97e-06	-18.5996
chr19	54715615	54715885	intergenic	RPS9(dist=4100),LILRB3(dist=4262)	2.69e-06	9.06e-06	35.1813
chr7	5834261	5834512	intergenic	RNF216(dist=12967),ZNF815P(dist=28279)	2.7e-06	9.08e-06	9.13838
chr9	123361975	123362250	downstream	MEGF9(dist=839)	2.71e-06	9.12e-06	35.2039
chr4	26585564	26585799	UTR5	TBC1D19(NM_001292054:c.-252_-17delins0,NM_018317:c.-110_-17delins0)	2.72e-06	9.14e-06	-7.25191
chr14	20922740	20924023	exonic	APEX1,OSGEP	2.73e-06	9.15e-06	11.3802
chr4	183310860	183311134	intronic	TENM3	2.73e-06	9.17e-06	-25
chr15	41669618	41669892	intronic	NUSAP1	2.74e-06	9.19e-06	25.8065
chr1	170815976	170816218	intergenic	PRRX1(dist=107414),MROH9(dist=88394)	2.76e-06	9.24e-06	-13.6112
chr21	44105237	44106546	exonic	PDE9A	2.81e-06	9.39e-06	-8.5433
chr6	10659995	10660520	intergenic	GCNT2(dist=30394),C6orf52(dist=11131)	2.81e-06	9.41e-06	-6.66776
chr21	22369423	22370815	UTR5	NCAM2(NM_004540:c.-155_-67delins0,NM_001352596:c.-155_-67delins0,NM_001352594:c.-155_-67delins0,NM_001352593:c.-155_-67delins0,NM_001352592:c.-212154_-212066delins0,NM_001352595:c.-155_-67delins0,NM_001352591:c.-155_-67delins0)	2.82e-06	9.41e-06	27.451
chr9	12820268	12820497	intronic	LURAP1L	2.82e-06	9.42e-06	28.2609
chr1	66029883	66030107	intronic	LEPR	2.83e-06	9.45e-06	-100
chr11	50227031	50227326	intergenic	OR4C12(dist=222960),SEPTIN7P11(dist=11673)	2.85e-06	9.5e-06	11.173
chr18	12991061	12991696	UTR5	CEP192(NM_032142:c.-8063_-7988delins0)	2.9e-06	9.69e-06	-14.4814
chr2	187954610	187954849	intergenic	ZSWIM2(dist=240713),CALCRL(dist=251843)	2.91e-06	9.7e-06	7.35208
chr7	63971005	63971283	intergenic	YWHAEP1(dist=75110),ZNF680(dist=8973)	2.93e-06	9.76e-06	-10.441
chr4	128657066	128657296	intronic	SLC25A31	2.94e-06	9.78e-06	-24.7836
chr3	71309191	71309469	intronic	FOXP1	2.95e-06	9.84e-06	-6.55225
chr6	27279794	27280635	exonic	POM121L2	2.97e-06	9.87e-06	15.0442
chr4	109311266	109311510	intergenic	LEF1-AS1(dist=213680),RPL34-DT(dist=147836)	2.99e-06	9.94e-06	-6.21637
chr7	64734488	64734692	intergenic	INTS4P1(dist=39888),ZNF92(dist=104020)	3e-06	9.95e-06	-19
chr1	151640022	151640298	intronic	SNX27	3.04e-06	1.01e-05	-12.9125
chr3	73159857	73160146	intergenic	PPP4R2(dist=41505),PDZRN3(dist=271435)	3.06e-06	1.01e-05	15.8917
chr11	75685425	75685706	intronic	UVRAG	3.04e-06	1.01e-05	8.62562
chr8	70744098	70747441	exonic	SLCO5A1	3.06e-06	1.02e-05	10.2144
chr12	58087531	58088029	exonic	OS9	3.07e-06	1.02e-05	-13.5177
chr12	103889148	103889843	ncRNA_exonic	LOC105369945	3.06e-06	1.02e-05	-23.0444
chr15	75850993	75851663	intronic	PTPN9	3.06e-06	1.02e-05	12.6687
chr17	8533004	8534933	UTR5	MYH10(NM_001256095:c.7515_7408delins0,NM_001375266:c.7479_7408delins0,NM_005964:c.7479_7408delins0,NM_001256012:c.7479_7408delins0)	3.08e-06	1.02e-05	33.3333
chr19	59076887	59077457	ncRNA_intronic	MZF1-AS1	3.08e-06	1.02e-05	9.50846
chr20	13931643	13931918	intronic	SEL1L2	3.08e-06	1.02e-05	17.0245
chrX	100446240	100446737	intergenic	CENPI(dist=27578),DRP2(dist=28196)	3.07e-06	1.02e-05	-5.49812
chr3	3499878	3500114	intergenic	CRBN(dist=278477),LOC100130207(dist=242384)	3.11e-06	1.03e-05	22.8938
chr5	26028836	26029122	intergenic	LINC02211(dist=726447),CDH9(dist=851584)	3.13e-06	1.03e-05	23.5502
chr8	15419160	15419387	intronic	TUSC3	3.12e-06	1.03e-05	11.2613
chr12	74691321	74691595	intergenic	LINC02882(dist=4910),ATXN7L3B(dist=240020)	3.11e-06	1.03e-05	-10.5263
chr15	102479287	102479560	intergenic	OR4F4(dist=16025),FAM138E(dist=15528)	3.13e-06	1.03e-05	10.0715
chr17	45578457	45578729	intergenic	MRPL45P2(dist=8471),NPEPPS(dist=21570)	3.13e-06	1.03e-05	-23.3223
chr22	22636817	22637044	intergenic	VPREB1(dist=36890),BMS1P20(dist=15419)	3.12e-06	1.03e-05	-11.673
chr1	243459866	243460131	intronic	SDCCAG8	3.17e-06	1.04e-05	38.8889
chr2	233019492	233019903	intronic	DIS3L2	3.17e-06	1.04e-05	-14.9377
chr5	51291108	51291383	intergenic	ISL1(dist=600545),LINC02118(dist=12482)	3.14e-06	1.04e-05	18.5714
chr16	21831482	21831944	upstream	RRN3P1(dist=987)	3.21e-06	1.05e-05	-46.9388
chr19	41641307	41642082	intergenic	CYP2F1(dist=7021),CYP2S1(dist=57042)	3.2e-06	1.05e-05	-15.9961
chr9	112295439	112295776	intergenic	MIR3927(dist=21614),PALM2AKAP2(dist=107292)	3.22e-06	1.06e-05	9.45458
chr19	58412282	58412496	intergenic	ZNF814(dist=11877),ZNF417(dist=4646)	3.22e-06	1.06e-05	-12.5503
chr2	85329160	85329388	intergenic	LINC01964(dist=34690),TCF7L1(dist=31127)	3.26e-06	1.07e-05	-19.6059
chr5	64666221	64666468	intronic	ADAMTS6	3.29e-06	1.08e-05	-14.8514
chr7	40603684	40603979	intronic	SUGCT	3.3e-06	1.08e-05	9.40496
chr10	93987407	93987644	intronic	CPEB3	3.3e-06	1.08e-05	-17.0854
chr11	17905443	17905973	intronic	SERGEF	3.28e-06	1.08e-05	-22.6264
chr14	77843101	77843746	exonic	TMED8	3.34e-06	1.09e-05	17.1978
chr19	54993325	54993554	intergenic	CDC42EP5(dist=8882),LAIR2(dist=20493)	3.32e-06	1.09e-05	-6.91117
chr12	64686711	64687122	intronic	C12orf56	3.37e-06	1.1e-05	22.7273
chr12	89524119	89524352	intergenic	LINC02458(dist=110650),DUSP6(dist=216662)	3.38e-06	1.1e-05	5.91478
chr20	14126693	14126961	intronic	MACROD2	3.36e-06	1.1e-05	-17.1962
chr7	80168748	80169025	intergenic	GNAT3(dist=27368),CD36(dist=62498)	3.4e-06	1.11e-05	-14.7679
chr9	127835405	127835679	intronic	SCAI	3.4e-06	1.11e-05	-10.9517
chr4	63468013	63468323	intergenic	ADGRL3-AS1(dist=440530),TECRL(dist=1673695)	3.43e-06	1.12e-05	-5.3804
chr12	118762609	118762847	intronic	TAOK3	3.45e-06	1.12e-05	7.86284
chr9	140572231	140572516	intronic	EHMT1	3.47e-06	1.13e-05	-17.1875
chr17	7210224	7211740	exonic	EIF5A	3.46e-06	1.13e-05	15
chr3	33155214	33156128	exonic	CRTAP	3.5e-06	1.14e-05	28.2642
chr15	25519557	25519835	ncRNA_intronic	SNHG14	3.53e-06	1.14e-05	6.64306
chr5	2436680	2436953	intergenic	LOC100506858(dist=124365),LSINCT5(dist=275752)	3.54e-06	1.15e-05	-16.9118
chr14	94684659	94685081	intronic	PPP4R4	3.56e-06	1.15e-05	5.18541
chr5	77943868	77945220	UTR5	LHFPL2(NM_005779:c.138559_138286delins0)	3.59e-06	1.16e-05	-22.938
chr12	10703500	10703785	intergenic	EIF2S3B(dist=27766),LINC02446(dist=2193)	3.61e-06	1.17e-05	13.245
chr12	53738546	53738986	UTR5	SP7(NM_001300837:c.15406_15375delins0)	3.61e-06	1.17e-05	51.1364
chr1	84736394	84736664	intergenic	PRKACB(dist=32213),SAMD13(dist=27557)	3.66e-06	1.18e-05	11.5841
chr1	103644681	103644955	intergenic	COL11A1(dist=70603),LOC101928436(dist=314647)	3.66e-06	1.18e-05	30.1328
chr1	207903946	207904189	intergenic	CR1L(dist=6898),CD46(dist=21194)	3.64e-06	1.18e-05	9.4014
chr3	146509342	146509585	intergenic	PLSCR5(dist=185339),LINC02010(dist=130125)	3.66e-06	1.18e-05	29.7371
chr4	93906434	93906688	intronic	GRID2	3.63e-06	1.18e-05	-36.1111
chr20	17274771	17275047	intronic	PCSK2	3.64e-06	1.18e-05	7.54671
chr5	57467549	57467792	intergenic	LINC02101(dist=49381),PLK2(dist=282018)	3.7e-06	1.19e-05	-23.0769
chr8	21881607	21882883	exonic	NPM2	3.72e-06	1.2e-05	18.0966
chr11	55489037	55489281	intergenic	OR4C6(dist=55465),OR5D13(dist=51633)	3.75e-06	1.21e-05	-11.8838
chr17	34368244	34368475	intergenic	CCL23(dist=23235),CCL18(dist=23157)	3.75e-06	1.21e-05	5.00297
chr1	1314993	1315270	intergenic	AURKAIP1(dist=4406),CCNL2(dist=5821)	3.81e-06	1.22e-05	-34.4692
chr7	19549035	19549273	intergenic	FERD3L(dist=363991),POLR1F(dist=185811)	3.79e-06	1.22e-05	-12.3806
chr4	178472574	178472844	intergenic	AGA(dist=108917),LINC01098(dist=177067)	3.83e-06	1.23e-05	-13.1206
chr17	67206345	67206626	intronic	ABCA10	3.82e-06	1.23e-05	-7.25976
chr3	174123153	174123418	intergenic	NLGN1(dist=110991),NAALADL2(dist=453706)	3.88e-06	1.24e-05	5.09469
chr5	115400642	115400904	intergenic	ARL14EPL(dist=5456),COMMD10(dist=19818)	3.87e-06	1.24e-05	6.26259
chr5	180287903	180288862	exonic	ZFP62	3.86e-06	1.24e-05	5.82011
chr7	23366959	23367196	intronic	IGF2BP3	3.92e-06	1.25e-05	-6.71179
chr21	43109349	43109724	ncRNA_intronic	LINC00111	3.89e-06	1.25e-05	-18
chr4	111119187	111120084	exonic	ELOVL6	3.95e-06	1.26e-05	29.9692
chr5	43040845	43041161	ncRNA_intronic	LOC648987	3.96e-06	1.26e-05	-34.1133
chr17	37361812	37362093	downstream	RPL19(dist=827)	3.93e-06	1.26e-05	-20
chr18	72880	73563	intergenic	TUBB8B(dist=23323),ROCK1P1(dist=35502)	3.92e-06	1.26e-05	-10.4839
chr11	1829600	1829811	intergenic	CTSD(dist=44443),SYT8(dist=25846)	4e-06	1.28e-05	-25.2632
chr14	32545276	32547141	ncRNA_exonic	ARHGAP5-AS1	4e-06	1.28e-05	11.893
chr7	135661841	135662272	exonic	MTPN	4.03e-06	1.29e-05	-8.30861
chr13	68962187	68962415	intergenic	LINC00364(dist=1008061),LINC00550(dist=473001)	4.04e-06	1.29e-05	22.6131
chr17	712977	713599	intronic	NXN	4.04e-06	1.29e-05	-50
chr2	112917110	112917862	exonic	FBLN7	4.09e-06	1.3e-05	-5.11111
chr5	18902751	18903028	intergenic	LINC02223(dist=972153),CDH18(dist=568377)	4.11e-06	1.31e-05	44.898
chr1	66946626	66946978	intergenic	PDE4B(dist=106364),SGIP1(dist=52066)	4.14e-06	1.32e-05	-6.61479
chr3	118753092	118753961	exonic	IGSF11	4.16e-06	1.32e-05	-20.3919
chr6	156434214	156434449	intergenic	MIR1202(dist=166201),SNORD28B(dist=265435)	4.16e-06	1.32e-05	-28.9062
chr7	107204114	107204797	exonic	COG5	4.13e-06	1.32e-05	-5.04537
chr11	7882717	7882952	ncRNA_intronic	LOC283299	4.17e-06	1.32e-05	-15.7361
chr16	88218153	88218482	intergenic	LOC400553(dist=83562),LINC02182(dist=9405)	4.16e-06	1.32e-05	-20.069
chr8	21867732	21868204	intergenic	XPO7(dist=3636),NPM2(dist=13441)	4.17e-06	1.33e-05	17.0455
chr15	48009418	48011044	UTR5	SEMA6D(NM_001358352:c.-42294_-42107delins0,NM_001358351:c.-42294_-42107delins0,NM_024966:c.-41707_-40952delins0,NM_020858:c.-41707_-40952delins0,NM_153618:c.-41707_-40952delins0,NM_153617:c.-41707_-40952delins0,NM_153616:c.-41707_-40952delins0,NM_153619:c.-41310_-40952delins0)	4.18e-06	1.33e-05	12.8817
chrX	1214155	1214421	intergenic	SHOX(dist=594009),CRLF2(dist=100473)	4.21e-06	1.33e-05	11.2011
chr9	68365473	68365683	intergenic	ANKRD20A1(dist=395633),LINC00537(dist=42992)	4.25e-06	1.35e-05	38.3096
chr8	60086791	60087102	intergenic	LOC100505501(dist=50754),CA8(dist=1010869)	4.3e-06	1.36e-05	-7.75336
chr1	25833096	25833455	intergenic	MACO1(dist=6398),LDLRAP1(dist=36642)	4.33e-06	1.37e-05	-16.2643
chr9	26119497	26119766	intergenic	LOC100506422(dist=1091),CAAP1(dist=720917)	4.37e-06	1.38e-05	6.67449
chr6	42845963	42846185	intergenic	BICRAL(dist=9665),RPL7L1(dist=1169)	4.39e-06	1.39e-05	-49.3257
chr20	22099918	22100157	intergenic	LINC01432(dist=44626),LINC01427(dist=160709)	4.4e-06	1.39e-05	-5.56237
chr1	10022258	10022535	intronic	NMNAT1	4.45e-06	1.4e-05	5.82348
chr1	105428357	105428636	intergenic	LOC100129138(dist=808664),LINC01676(dist=703680)	4.45e-06	1.4e-05	15.9624
chr1	247569315	247569802	intergenic	LOC107985115(dist=28781),NLRP3(dist=9673)	4.45e-06	1.4e-05	-12.7179
chr5	11068752	11069024	intronic	CTNND2	4.45e-06	1.4e-05	11.2802
chr7	13858792	13859070	intergenic	ARL4A(dist=1128209),ETV1(dist=71786)	4.49e-06	1.41e-05	-6.95849
chr22	18038423	18038653	downstream	CECR2(dist=567)	4.47e-06	1.41e-05	-6.41967
chr1	225965246	225965734	exonic	SRP9	4.52e-06	1.42e-05	-21.2415
chr4	188840806	188841107	intergenic	LINC02492(dist=247011),ZFP42(dist=75818)	4.59e-06	1.44e-05	-9.93963
chr18	30560264	30560530	intronic	CCDC178	4.58e-06	1.44e-05	9.78326
chr1	35724471	35724737	intergenic	SFPQ(dist=65725),ZMYM4(dist=9573)	4.63e-06	1.45e-05	7.11462
chr7	128337420	128337824	intergenic	FAM71F2(dist=9489),FAM71F1(dist=11291)	4.62e-06	1.45e-05	18.8716
chr18	32870175	32870512	ncRNA_exonic	ZNF271P	4.63e-06	1.45e-05	-36.3636
chrX	103498356	103500162	exonic	ESX1	4.62e-06	1.45e-05	-19.5574
chr19	7098853	7099674	intergenic	ZNF557(dist=10875),INSR(dist=12602)	4.65e-06	1.46e-05	-6.47291
chr16	48808144	48808360	intergenic	N4BP1(dist=164053),CBLN1(dist=503469)	4.7e-06	1.47e-05	-34.4828
chr6	112408406	112408910	exonic	TUBE1	4.72e-06	1.48e-05	34.3389
chr6	130959438	130959712	intergenic	TMEM200A(dist=195228),SMLR1(dist=188834)	4.72e-06	1.48e-05	-12.7235
chr7	5111620	5112088	exonic	RBAK-RBAKDN	4.72e-06	1.48e-05	-25.9756
chr7	67144454	67144718	intergenic	LINC01372(dist=339442),LOC102723427(dist=340522)	4.74e-06	1.48e-05	-32.8767
chr15	36026829	36027107	ncRNA_intronic	DPH6-DT	4.73e-06	1.48e-05	-8.18331
chr15	53832853	53833205	exonic	WDR72	4.84e-06	1.51e-05	-7.47796
chr1	171370583	171370837	intergenic	FMO4(dist=59360),PRRC2C(dist=83832)	4.87e-06	1.52e-05	20.9069
chr11	78340809	78341094	intergenic	NARS2(dist=54900),TENM4(dist=22780)	4.85e-06	1.52e-05	5.65217
chr1	216275906	216276137	intronic	USH2A	4.93e-06	1.53e-05	-5.92988
chr3	24616203	24616459	intergenic	THRB-AS1(dist=74701),RARB(dist=254355)	4.9e-06	1.53e-05	-11.96
chr6	111580363	111581010	exonic	MFSD4B	4.93e-06	1.53e-05	-12.47
chr11	114270799	114271690	exonic	C11orf71,RBM7	4.92e-06	1.53e-05	-20.2225
chr12	76193001	76193233	intergenic	KRR1(dist=287612),PHLDA1(dist=225994)	4.9e-06	1.53e-05	8.05009
chr12	94605767	94606045	intronic	PLXNC1	4.92e-06	1.53e-05	9.75816
chr19	8466976	8467180	exonic	RAB11B	4.91e-06	1.53e-05	24.5283
chr2	74425444	74426423	exonic	MTHFD2	5e-06	1.55e-05	33.3333
chr9	15284976	15285224	intronic	TTC39B	5e-06	1.55e-05	-5.28302
chr20	47835783	47836067	exonic	DDX27	4.97e-06	1.55e-05	-10.5944
chr13	84943717	84943991	ncRNA_intronic	LINC00333	5.03e-06	1.56e-05	-35
chr10	47083341	47083633	UTR5	NPY4R(NM_005972:c.-3327_-3151delins0,NM_001278794:c.-3250_-3151delins0)	5.09e-06	1.58e-05	-31.9255
chr6	29817933	29818341	intergenic	ZNRD1ASP(dist=15103),HCP5B(dist=21331)	5.13e-06	1.59e-05	-14.529
chr21	21688470	21688751	intergenic	LINC02573(dist=57472),LINC00320(dist=426157)	5.13e-06	1.59e-05	10.0287
chr11	71791385	71791960	UTR5	LRTOMT(NM_001145309:c.-14213_-14178delins0,NM_001145310:c.-14213_-14178delins0,NM_001318803:c.-8234_-8199delins0,NM_145309:c.-8234_-8199delins0,NM_001271471:c.-8234_-8199delins0,NM_001205138:c.-7503_-7468delins0,NM_001145308:c.-14213_-14178delins0,NM_001145307:c.-8234_-8199delins0),NUMA1(NM_006185:c.44599_44515delins0,NM_001286561:c.44750_44515delins0)	5.18e-06	1.6e-05	-6.78096
chrX	112083564	112084815	UTR5	AMOT(NM_133265:c.25309_24930delins0)	5.17e-06	1.6e-05	-33.4936
chrX	146595085	146595359	intergenic	MIR514A2(dist=228839),FMR1-AS1(dist=395590)	5.19e-06	1.6e-05	7.67258
chr2	203879249	203879891	UTR5	NBEAL1(NM_001378026:c.-1510_-1403delins0,NM_001114132:c.-1510_-1403delins0)	5.23e-06	1.62e-05	14
chr18	33077545	33078063	exonic	INO80C	5.28e-06	1.63e-05	13.2075
[truncated: 3,045 more rows]

## Sheet: 10%diff_XX
chr	start	end	func	gene	pvalue	qvalue	meth.diff
chr3	6532266	6532599	intergenic	MIR4790(dist=1240326),GRM7-AS3(dist=141446)	7.25e-85	7.86e-82	-24.5802
chr2	75146923	75147560	ncRNA_intronic	LINC01291	4.23e-70	3.93e-67	-10.7704
chr17	16472074	16472800	exonic	ZNF287	6.86e-63	5.57e-60	-16.4661
chr4	189552385	189552791	intergenic	LINC01060(dist=29323),LINC02508(dist=145020)	3.47e-61	2.25e-58	-14.3695
chr2	44314288	44314564	intergenic	LRPPRC(dist=91160),PPM1B(dist=81378)	3.16e-56	1.87e-53	-12.8729
chr3	182384184	182384423	intergenic	LINC01995(dist=159272),ATP11B(dist=126869)	1.52e-52	8.25e-50	-31.1247
chr12	131199824	131200157	intronic	RIMBP2	5.47e-52	2.73e-49	-45.3182
chr4	184319564	184320198	intergenic	CLDN24(dist=75985),CDKN2AIP(dist=45591)	2.76e-49	1.2e-46	-11.2632
chr9	112360875	112361110	intergenic	MIR3927(dist=87050),PALM2AKAP2(dist=41958)	4.68e-49	1.9e-46	-22.2142
chr7	137686291	137687056	exonic	CREB3L2	2.47e-48	9.44e-46	-14.2781
chr2	144694330	144695180	ncRNA_exonic	LOC101928386	3.27e-45	9.65e-43	-87.7003
chr12	78047899	78048124	intergenic	E2F7(dist=588550),NAV3(dist=176550)	1.16e-44	3.27e-42	-10.7868
chr16	53737617	53738235	exonic	FTO	4.11e-44	1.11e-41	-12.3352
chr15	37172473	37173018	ncRNA_intronic	LOC145845	2.52e-42	6.54e-40	-10.6787
chrX	11129276	11129758	UTR5	HCCS(NM_001122608:c.-729_-601delins0,NM_001171991:c.-729_-638delins0,NM_005333:c.-729_-543delins0)	3.51e-42	8.76e-40	-11.8679
chr2	9606307	9606563	intronic	CPSF3	1.41e-39	3.41e-37	-55.3177
chrX	130251619	130251893	intergenic	ARHGAP36(dist=27760),IGSF1(dist=155590)	3.03e-39	7.03e-37	43.5101
chr14	39582041	39582318	intergenic	SEC23A-AS1(dist=9025),GEMIN2(dist=1209)	6.22e-39	1.39e-36	16.0634
chr17	617755	618928	exonic	VPS53	2.13e-37	4.62e-35	-57.9681
chr8	54507107	54507358	intergenic	LOC100507516(dist=70582),ATP6V1H(dist=120745)	5.67e-37	1.15e-34	-14.81
chr5	52777788	52777996	intronic	FST	2.01e-36	3.96e-34	33.3407
chr5	75037353	75037569	intergenic	LOC441087(dist=10558),SV2C(dist=341639)	2.8e-36	5.34e-34	-50.9442
chr11	65585389	65585884	intergenic	OVOL1(dist=20704),SNX32(dist=15550)	1.42e-35	2.63e-33	-30.1813
chr2	130737205	130737718	exonic	RAB6C	1.7e-35	3.05e-33	-21.3927
chr5	124788081	124788359	intergenic	LOC101927421(dist=84654),LINC02240(dist=40595)	1.35e-34	2.25e-32	-42.9454
chr19	12273794	12274291	exonic	ZNF136	1.38e-34	2.25e-32	87.1287
chr3	48129925	48130903	UTR5	MAP4(NM_002375:c.89988_89913delins0,NM_001134364:c.89988_89913delins0,NM_001384675:c.89988_89913delins0,NM_001384676:c.89988_89913delins0,NM_001384677:c.89988_89913delins0,NM_001384678:c.89988_89913delins0,NM_001384679:c.89988_89913delins0,NM_001384680:c.89988_89913delins0,NM_001384681:c.89988_89913delins0,NM_001384707:c.89988_89913delins0,NM_001384729:c.89988_89913delins0,NM_001384730:c.89988_89…	1.66e-34	2.63e-32	-76.4706
chrX	144435385	144435670	intergenic	SPANXN1(dist=97657),SLITRK2(dist=463677)	3.48e-34	5.39e-32	-20.4968
chr12	75784799	75785241	exonic	GLIPR1L2	1.19e-33	1.8e-31	-20.4529
chr16	28833904	28835873	exonic	ATXN2L	1.65e-33	2.43e-31	-38.5717
chr14	31683281	31683555	intergenic	HECTD1(dist=6282),HEATR5A(dist=77439)	2.35e-33	3.39e-31	-16.6258
chr4	41050823	41051593	intronic	APBB2	1e-32	1.3e-30	-27.2045
chr5	52705488	52705769	intergenic	LOC257396(dist=294532),FST(dist=70690)	6.3e-32	7.87e-30	-64.8485
chr20	13765166	13766017	exonic	NDUFAF5	6.65e-32	8.16e-30	-24.6758
chr4	179111747	179112022	intergenic	LINC01098(dist=199843),NONE(dist=NONE)	6.87e-32	8.27e-30	-10.3084
chr16	61328400	61328675	intergenic	MIR4426(dist=238730),CDH8(dist=352480)	3.99e-31	4.72e-29	-39.8272
chr8	71933759	71934032	intergenic	XKR9(dist=285582),EYA1(dist=175636)	8.06e-31	9.19e-29	-22.2948
chr19	1226490	1251179	exonic	ATP5F1D,CBARP,MIDN,STK11	2.27e-30	2.55e-28	-18.2809
chr8	31318062	31318341	intergenic	WRN(dist=284409),NRG1(dist=178927)	8.25e-30	9.09e-28	45.023
chr14	54955388	54955831	exonic	GMFB	1.23e-29	1.31e-27	-11.8324
chr12	718174	718561	intronic	NINJ2	1.48e-29	1.56e-27	29.9257
chr11	65132433	65132844	intergenic	TIGD3(dist=7351),SLC25A45(dist=9819)	3.29e-29	3.4e-27	10.0052
chr5	15315112	15315352	intergenic	LINC02149(dist=48443),FBXL7(dist=184937)	6.22e-29	6.31e-27	-35.2204
chr20	52470478	52471202	intergenic	LOC105372672(dist=219349),SUMO1P1(dist=19838)	9.93e-29	9.93e-27	-55.2138
chr8	91803656	91804141	exonic	NECAB1	3.16e-28	3.11e-26	-23.6151
chr6	32276140	32276370	ncRNA_intronic	TSBP1-AS1	3.44e-28	3.34e-26	20.7159
chr2	203510043	203510484	intronic	FAM117B	3.79e-28	3.62e-26	-11.8849
chrX	148057195	148057469	intronic	AFF2	4.35e-28	4.1e-26	-46.6472
chr10	31313272	31313544	intronic	ZNF438	6.64e-28	6.16e-26	20.5845
chr3	105601438	105601675	intergenic	CBLB(dist=13193),LINC00882(dist=1226962)	8.43e-28	7.71e-26	-23.8934
chrX	55187321	55188137	exonic	FAM104B	1.17e-27	1.06e-25	-30.6548
chr11	107879500	107880398	exonic	CUL5	3.3e-27	2.9e-25	-29.1885
chr16	34586717	34587124	intergenic	LOC112268173(dist=154798),LINC01566(dist=10663)	5.12e-27	4.38e-25	-16.467
chr19	58219854	58220517	exonic	ZNF154	1.11e-26	9.24e-25	11.7909
chr1	181556671	181556892	intronic	CACNA1E	2.47e-26	2.04e-24	-18.0354
chr2	143504816	143505080	intergenic	LRP1B(dist=616231),KYNU(dist=130153)	5.79e-26	4.71e-24	-68.2356
chr5	43665796	43666567	intronic	NNT	1.4e-25	1.13e-23	-47.0277
chr2	118572112	118572627	exonic	DDX18	2.71e-25	2.14e-23	18.4426
chr6	74624576	74624929	intergenic	CD109(dist=86535),LOC101928516(dist=154238)	3.98e-25	3.04e-23	-14.7216
chr13	82922855	82923091	intergenic	LINC00564(dist=1121737),SLITRK1(dist=1528249)	7.78e-25	5.88e-23	24.3402
chr5	27908924	27909154	intergenic	PURPL(dist=412416),LINC02103(dist=377342)	1.03e-24	7.56e-23	-15.5063
chr20	42939450	42940043	exonic	FITM2	1.04e-24	7.56e-23	-40.459
chr12	84949549	84949834	intergenic	TMTC2(dist=1420905),SLC6A15(dist=303436)	1.05e-24	7.58e-23	-30.1332
chr7	65669965	65670945	UTR5	TPST1(NM_003596:c.-35092_-34904delins0)	1.09e-24	7.75e-23	17.2288
chr19	35068406	35068897	ncRNA_exonic	SCGB1B2P	1.95e-24	1.37e-22	-29.8659
chr11	105160830	105161113	intergenic	CARD18(dist=150334),GRIA4(dist=319687)	2.09e-24	1.46e-22	-23.6036
chr3	190471156	190471392	intergenic	IL1RAP(dist=93617),GMNC(dist=99134)	2.27e-24	1.57e-22	-43.1566
chr16	66304285	66304631	intergenic	LINC00922(dist=694082),CDH5(dist=95963)	2.37e-24	1.62e-22	-47.6063
chr19	52216659	52217389	exonic	HAS1	6.84e-24	4.58e-22	-13.1026
chr16	10596387	10596608	intergenic	ATF7IP2(dist=18892),LINC01290(dist=12092)	7.14e-24	4.74e-22	-43.9394
chr13	85789666	85789902	intergenic	LINC00375(dist=67474),LINC00351(dist=147836)	8.78e-24	5.71e-22	-14.2602
chr14	47388024	47388261	intronic	MDGA2	8.78e-24	5.71e-22	10.442
chr1	145400202	145400444	intronic	NBPF10,NBPF19,NBPF20	1.22e-23	7.87e-22	10.0451
chr5	40679502	40682081	exonic	PTGER4	1.71e-23	1.08e-21	-27.7175
chr9	102581791	102587561	ncRNA_exonic	LOC101928438	1.77e-23	1.1e-21	-17.1879
chr11	74459858	74460558	exonic	RNF169	1.81e-23	1.12e-21	-20.8146
chr6	114473120	114473338	ncRNA_intronic	HDAC2-AS2	2.73e-23	1.67e-21	-19.64
chr20	19061450	19061727	intergenic	SCP2D1-AS1(dist=250603),SLC24A3(dist=131559)	2.84e-23	1.72e-21	-10.7413
chr17	37011284	37011650	intergenic	RPL23(dist=1310),LASP1(dist=14462)	3.32e-23	2e-21	30.6059
chrX	133830779	133831020	intronic	PLAC1	4.4e-23	2.62e-21	-15.9566
chr9	101866994	101868297	exonic	TGFBR1	6.39e-23	3.74e-21	-21.3278
chr2	187558616	187559012	exonic	FAM171B	7.91e-23	4.59e-21	-15.3801
chr5	140044194	140044733	exonic	WDR55	1e-22	5.67e-21	-48.7495
chr6	39422331	39422661	intronic	KIF6	1.46e-22	8.16e-21	-14.1585
chr6	80811221	80811495	intergenic	TTK(dist=58977),BCKDHB(dist=4832)	1.47e-22	8.17e-21	-30.5687
chr1	189904432	189904734	intergenic	NONE(dist=NONE),BRINP3(dist=162055)	2.28e-22	1.25e-20	-23.073
chr10	13383999	13384262	intronic	SEPHS1	2.73e-22	1.49e-20	-20.0358
chr1	114369313	114369587	ncRNA_intronic	AP4B1-AS1	3.86e-22	2.05e-20	-32.1909
chr5	140516311	140517300	exonic	PCDHB5	3.85e-22	2.05e-20	-18.5824
chr11	10274064	10274325	intronic	SBF2	3.91e-22	2.05e-20	45.8034
chr14	91902896	91903218	intergenic	CCDC88C(dist=18732),PPP4R3A(dist=20607)	3.89e-22	2.05e-20	-10.3693
chr5	78280317	78281300	exonic	ARSB	4.47e-22	2.32e-20	-41.6011
chr2	203102615	203103328	exonic	SUMO1	5.65e-22	2.92e-20	34.4349
chr3	130464588	130464863	intronic	PIK3R4	7.96e-22	4.07e-20	-58.3321
chr2	31805293	31806403	exonic	SRD5A2	9.3e-22	4.72e-20	32.4304
chr16	30389035	30390631	exonic	MYLPF,SEPTIN1	1.22e-21	6.12e-20	-36.3201
chr12	57172518	57172755	intronic	HSD17B6	1.28e-21	6.37e-20	-11.6943
chr14	24835810	24836220	UTR5	NFATC4(NM_001320043:c.-144_-41delins0,NM_001136022:c.-144_-41delins0,NM_001198967:c.-144_-41delins0)	1.31e-21	6.43e-20	-20.5273
chr3	116078997	116079289	ncRNA_intronic	LSAMP-AS1	1.39e-21	6.81e-20	31.0903
chr17	59052377	59052658	intronic	BCAS3	1.49e-21	7.24e-20	-26.632
chrX	152468605	152468898	intergenic	PNMA6A(dist=127741),MAGEA1(dist=12622)	1.55e-21	7.46e-20	-13.4076
chrX	18335673	18335949	intronic	SCML2	1.86e-21	8.9e-20	11.3303
chr16	75656905	75657360	UTR5	ADAT1(NM_001324451:c.10443_10169delins0,NM_001324452:c.2984_2710delins0,NM_001324444:c.10443_10400delins0,NM_012091:c.2482_2439delins0,NM_001324453:c.2984_2710delins0,NM_001324449:c.2482_2208delins0,NM_001324450:c.10443_10400delins0,NM_001324448:c.2482_2439delins0,NM_001324446:c.10443_10169delins0,NM_001324445:c.2482_2208delins0)	2.7e-21	1.28e-19	-53.9369
chr3	186856612	186857659	UTR5	RPL39L(NM_052969:c.18196_17913delins0)	3.08e-21	1.44e-19	-21.7675
chr7	85821830	85822101	intergenic	LINC00972(dist=703176),GRM3(dist=451124)	4.22e-21	1.93e-19	-14.6938
chr1	143270158	143270509	intergenic	LOC102723769(dist=67919),RNVU1-1(dist=376505)	4.66e-21	2.12e-19	-15.1622
chr9	66280368	66280673	intergenic	SPATA31A5(dist=770758),LINC01410(dist=176616)	1.02e-20	4.62e-19	-20.7044
chr2	124707971	124708245	intergenic	LINC01826(dist=876914),LOC107985820(dist=61267)	1.09e-20	4.89e-19	-16.9253
chr1	147752859	147753596	intronic	NBPF19	1.53e-20	6.77e-19	-36.8848
chrX	150250877	150251202	intergenic	HMGB3(dist=91629),MIR4330(dist=85492)	1.82e-20	7.97e-19	-12.9474
chr2	26635675	26635942	intronic	DRC1	2.87e-20	1.25e-18	-28.3707
chrX	40631253	40631497	intergenic	MED14OS(dist=33305),TNIP2P1(dist=58973)	2.92e-20	1.26e-18	11.9935
chr3	132555834	132556072	ncRNA_intronic	NPHP3-AS1	3.35e-20	1.44e-18	36.4583
chr2	130269033	130269263	intergenic	LINC01854(dist=237569),LINC02572(dist=348523)	3.72e-20	1.59e-18	-14.4845
chr9	6135864	6136291	intergenic	RANBP6(dist=120240),IL33(dist=78858)	4.41e-20	1.86e-18	-17.3117
chr5	125703503	125703743	intronic	GRAMD2B	4.81e-20	2.02e-18	18.4113
chr14	72141303	72141581	intronic	SIPA1L1	6.79e-20	2.79e-18	-27.452
chr22	36410229	36410454	intronic	RBFOX2	7.62e-20	3.09e-18	-23.1593
chr8	16801612	16801922	intergenic	MSR1(dist=751312),FGF20(dist=47768)	1.42e-19	5.69e-18	-12.3341
chr5	102382599	102382823	intergenic	PAM(dist=15791),GIN1(dist=38881)	1.48e-19	5.92e-18	-10.581
chr3	175505155	175505506	intronic	NAALADL2	1.77e-19	7.02e-18	-27.2142
chr7	33953641	33953873	intronic	BMPER	2.17e-19	8.44e-18	-24.6516
chr12	127584811	127585040	intergenic	LINC02405(dist=39869),LINC02376(dist=173777)	2.31e-19	8.92e-18	-17.7121
chr4	183438558	183438832	intronic	TENM3	2.81e-19	1.08e-17	-31.0869
chr9	44401895	44402175	ncRNA_exonic	LOC103908605	2.8e-19	1.08e-17	32.4074
chr14	29247324	29247624	ncRNA_exonic	LINC01551	3.15e-19	1.2e-17	-27.0239
chr13	21520328	21520564	ncRNA_intronic	LINC00367	3.67e-19	1.38e-17	18.1125
chr8	26434372	26436785	exonic	DPYSL2	3.71e-19	1.39e-17	-11.1943
chr12	38556946	38557693	intergenic	NONE(dist=NONE),ALG10B(dist=152883)	4.13e-19	1.53e-17	15.1739
chr6	46702275	46703316	UTR5	PLA2G7(NM_005084:c.12484_12289delins0,NM_001168357:c.-12659_-12688delins0)	4.38e-19	1.61e-17	12.1325
chr2	123944463	123944737	intergenic	LINC01826(dist=113406),LOC107985820(dist=824775)	5.59e-19	2.03e-17	16.8471
chr3	115493837	115494066	intergenic	GAP43(dist=53507),LSAMP(dist=27155)	5.63e-19	2.03e-17	-16.6219
chr8	118532143	118532379	upstream	MED30(dist=573)	5.57e-19	2.03e-17	-31.2535
chr2	81694322	81694681	upstream	LINC01815(dist=252)	7.2e-19	2.57e-17	51.2494
chr8	2075452	2075821	intronic	MYOM2	9.18e-19	3.21e-17	11.1518
chr16	50218296	50218565	intronic	TENT4B	1.19e-18	4.1e-17	-28.7897
chr1	17215421	17216245	ncRNA_exonic	LOC105376805	1.24e-18	4.25e-17	-51.9608
chr2	212618604	212618877	intronic	ERBB4	1.29e-18	4.4e-17	-20.845
chr5	26476311	26476529	intergenic	LINC02211(dist=1173922),CDH9(dist=404177)	1.44e-18	4.9e-17	-14.1744
chr3	133204765	133205002	ncRNA_intronic	BFSP2-AS1	1.87e-18	6.34e-17	-37.9121
chr12	10267748	10267988	intergenic	CLEC1A(dist=16164),CLEC7A(dist=1388)	2.26e-18	7.61e-17	15.5763
chr10	43857486	43858205	intergenic	RASGEF1A(dist=94973),FXYD4(dist=8879)	2.54e-18	8.5e-17	-23.7682
chr20	48538107	48539099	ncRNA_intronic	LOC105372653	2.74e-18	9.12e-17	10.5774
chrX	54665781	54666274	intergenic	GNL3L(dist=72059),ITIH6(dist=109077)	3.35e-18	1.11e-16	-27.8125
chr6	5892019	5892629	intergenic	FARS2(dist=120203),NRN1(dist=105604)	3.9e-18	1.29e-16	-56.3854
chr6	115297188	115297415	intergenic	HDAC2-AS2(dist=635295),LINC02534(dist=657291)	4.05e-18	1.33e-16	18.4948
chr18	36321391	36321702	intergenic	MIR4318(dist=1084213),MIR924HG(dist=465186)	4.37e-18	1.43e-16	-15.099
chr5	17655252	17655723	exonic	H3Y1	4.47e-18	1.45e-16	-46.2687
chr9	111494436	111494710	intergenic	KLF4(dist=1242386),ACTL7B(dist=122159)	4.65e-18	1.5e-16	-21.4768
chr2	61371107	61371399	ncRNA_intronic	LOC339803	5.15e-18	1.65e-16	25.3816
chr8	9353955	9354229	intergenic	LOC157273(dist=161365),TNKS(dist=59193)	5.16e-18	1.65e-16	17.1723
chr5	178295694	178295930	intronic	ZNF354B	5.2e-18	1.66e-16	-27.8141
chr2	150801915	150802226	intergenic	LINC01931(dist=86210),LINC01817(dist=289180)	5.31e-18	1.68e-16	-53.1532
chrX	93194893	93195120	intergenic	FAM133A(dist=227620),MIR548M(dist=1123020)	6.14e-18	1.94e-16	-14.2201
chr14	66183528	66184395	intronic	FUT8	1.16e-17	3.63e-16	18.6747
chr14	51591499	51591713	intergenic	TRIM9(dist=29077),TMX1(dist=115252)	1.43e-17	4.41e-16	10.2831
chr2	111589836	111590109	intronic	ACOXL	1.45e-17	4.47e-16	-51.2628
chr4	83811958	83812708	exonic	SEC31A	1.53e-17	4.68e-16	-25.2964
chr9	99415220	99415466	intronic	PRXL2C	1.59e-17	4.86e-16	-12.6386
chr3	18755850	18756124	intergenic	SATB1-AS1(dist=184244),KCNH8(dist=433878)	1.69e-17	5.12e-16	-15.1441
chr19	37406931	37407463	UTR5	ZNF568(NM_001204839:c.-20474_-20242delins0,NM_001204838:c.-6442_-6210delins0,NM_001204837:c.-20471_-20242delins0,NM_001204835:c.-6439_-6210delins0,NM_001204836:c.-20471_-20242delins0,NM_198539:c.-6439_-6210delins0),ZNF829(NM_001171979:c.85_75delins0,NM_001037232:c.1124_862delins0)	1.94e-17	5.81e-16	27.1642
chr11	22550382	22550741	intergenic	LINC01495(dist=36817),FANCF(dist=93338)	2e-17	5.95e-16	-12.3438
chr1	144685391	144685635	intronic	NBPF19,NBPF20,NBPF8,NBPF9	2.44e-17	7.19e-16	-21.1471
chr3	12092250	12092531	intronic	SYN2	2.44e-17	7.19e-16	-22.2914
chr10	44500981	44501270	intergenic	LINC00841(dist=24268),LINC02881(dist=286928)	2.56e-17	7.51e-16	-13.5092
chrX	68835648	68837063	exonic	EDA	2.61e-17	7.61e-16	41.1442
chr17	55122795	55124018	ncRNA_exonic	RNF126P1	2.95e-17	8.57e-16	-32.0611
chr6	32995399	32995600	intergenic	HLA-DOA(dist=18031),HLA-DPA1(dist=36746)	2.99e-17	8.65e-16	13.5547
chr5	35617855	35618339	exonic	SPEF2	3.2e-17	9.2e-16	14.2303
chr16	88307432	88307701	intergenic	LINC02182(dist=78609),ZNF469(dist=141666)	3.42e-17	9.75e-16	-15.7317
chr8	9492404	9492680	intronic	TNKS	3.56e-17	1.01e-15	96.3855
chr10	4555605	4555830	intergenic	LINC00703(dist=102801),MANCR(dist=136547)	3.91e-17	1.1e-15	23.0415
chr14	54976311	54976995	exonic	CGRRF1	3.94e-17	1.11e-15	-31.8824
chr15	37952175	37952461	intergenic	MEIS2(dist=558663),TMCO5A(dist=274347)	4.35e-17	1.22e-15	-11.3787
chr7	48094503	48094765	intronic	C7orf57	4.78e-17	1.33e-15	14.0553
chr6	66740114	66740350	intergenic	SLC25A51P1(dist=240738),NONE(dist=NONE)	5.18e-17	1.43e-15	13.4918
chr19	38956756	38957017	exonic	RYR1	5.46e-17	1.5e-15	-19.9075
chr3	147289034	147289308	intergenic	LOC440982(dist=61337),LINC02032(dist=506638)	5.53e-17	1.52e-15	-21.4159
chr16	61162652	61163203	intergenic	MIR4426(dist=72982),CDH8(dist=517952)	5.67e-17	1.55e-15	-65.7143
chr4	9847075	9847350	intronic	SLC2A9	6.06e-17	1.65e-15	-41.9598
chr19	54605985	54606590	exonic	NDUFA3	6.69e-17	1.81e-15	28.5562
chr3	77289294	77289610	intronic	ROBO2	6.85e-17	1.85e-15	-33.3333
chr17	1162395	1163773	intergenic	ABR(dist=29379),BHLHA9(dist=9965)	7e-17	1.88e-15	12.5359
chrX	47930635	47931143	UTR5	ZNF630(NM_001282201:c.4733_4361delins0,NM_001190255:c.4751_4559delins0,NM_001282202:c.11549_11177delins0)	7.14e-17	1.91e-15	-47.7268
chr3	158352320	158352679	intergenic	MLF1(dist=28075),GFM1(dist=9637)	7.78e-17	2.07e-15	23.6607
chr1	34716361	34716785	intergenic	C1orf94(dist=31630),MIR552(dist=418415)	8.8e-17	2.31e-15	-11.7448
chr8	116660432	116660747	intronic	TRPS1	1.05e-16	2.74e-15	-24
chr3	127842318	127842907	exonic	RUVBL1	1.14e-16	2.96e-15	-55.772
chr1	2046429	2046865	intronic	PRKCZ	1.22e-16	3.14e-15	-26.0586
chr2	38998286	38998560	intergenic	SRSF7(dist=19650),GEMIN6(dist=6792)	1.24e-16	3.18e-15	11.7287
chr6	28192961	28193284	UTR5	ZSCAN9(NM_006299:c.-1810_-1719delins0,NM_001199480:c.-1810_-1755delins0,NM_001199479:c.-1810_-1719delins0)	1.35e-16	3.43e-15	29.9772
chr4	160952527	160952801	intergenic	LINC02233(dist=253591),FSTL5(dist=1352243)	1.5e-16	3.8e-15	-53.2152
chr7	90503858	90504139	intronic	CDK14	1.61e-16	4.07e-15	-50.1997
chr7	102920309	102921514	ncRNA_exonic	DPY19L2P2	1.81e-16	4.53e-15	-15.0185
chr7	25783472	25783794	ncRNA_intronic	LOC646588	1.91e-16	4.79e-15	56.1785
chr2	5836068	5837643	UTR3	SOX11(NM_003108:c.*1889_*3464delins0)	2.29e-16	5.69e-15	-11.1687
chrX	95888994	95889275	intergenic	BRDTP1(dist=296093),DIAPH2(dist=50387)	2.3e-16	5.7e-15	-11.6341
chr4	117420648	117420878	intergenic	MIR1973(dist=199724),TRAM1L1(dist=583832)	3.07e-16	7.47e-15	-13.6116
chr4	167491148	167491456	intergenic	TLL1(dist=465539),SPOCK3(dist=163080)	3.13e-16	7.6e-15	18.4762
chr5	10249760	10251000	exonic	ATPSCKMT,CCT5	3.34e-16	8.07e-15	14.0048
chrX	76419164	76419438	intergenic	MIR325HG(dist=184207),FGF16(dist=290209)	3.68e-16	8.83e-15	-15.291
chr12	54644304	54644654	intronic	CBX5	4.34e-16	1.03e-14	-15.5981
chr2	129326688	129326924	intergenic	HS6ST1(dist=250246),LOC101927881(dist=295250)	4.39e-16	1.04e-14	-32.5086
chr3	187580405	187580648	intergenic	BCL6(dist=117149),LINC01991(dist=95915)	4.46e-16	1.05e-14	-13.5508
chr2	220615783	220616604	intergenic	SLC4A3(dist=109081),LINC01803(dist=152168)	4.9e-16	1.14e-14	14.4948
chr13	22917563	22917803	intergenic	LINC00540(dist=66904),LINC00621(dist=532728)	4.87e-16	1.14e-14	-18.7273
chr13	27662274	27662549	intronic	USP12	5.01e-16	1.16e-14	21.2078
chr5	173442437	173442711	intergenic	C5orf47(dist=9294),NSG2(dist=29998)	5.5e-16	1.27e-14	-11.3301
chr9	86237757	86238536	exonic	IDNK	6.46e-16	1.49e-14	17.6186
chr4	160023787	160025437	exonic	RAPGEF2	7.04e-16	1.61e-14	33.3333
chr9	29950802	29951076	intergenic	LINGO2(dist=737203),LINC01242(dist=437857)	7.72e-16	1.76e-14	-15.5014
chr9	97766649	97767955	exonic	AOPEP	7.94e-16	1.8e-14	-13.0355
chr12	95135944	95136225	intergenic	TMCC3(dist=91611),MIR492(dist=91949)	8.23e-16	1.86e-14	32.0334
chr4	40794478	40794726	intronic	NSUN7	8.55e-16	1.92e-14	-39.6963
chr11	84452139	84452397	intronic	DLG2	9.05e-16	2.03e-14	-29.4369
chr10	102357165	102357395	intergenic	HIF1AN(dist=37413),PAX2(dist=137758)	9.22e-16	2.06e-14	-18.8194
chr2	73612655	73613661	exonic	ALMS1	9.87e-16	2.2e-14	-23.0431
chr5	131960800	131961078	intronic	RAD50	1.02e-15	2.24e-14	-16.6822
chr21	41405147	41405430	intronic	DSCAM	1.04e-15	2.29e-14	-42.8571
chr13	74214791	74214994	intergenic	LINC00392(dist=52775),KLF12(dist=45232)	1.08e-15	2.37e-14	-27.3486
chr3	146877538	146877811	intergenic	LINC02010(dist=234533),ZIC4(dist=226022)	1.34e-15	2.91e-14	-13.2918
chr5	60240779	60241490	exonic	ERCC8,NDUFAF2	1.44e-15	3.14e-14	-24.0404
chr19	51437535	51437778	intergenic	KLK4(dist=23541),KLK5(dist=8781)	1.51e-15	3.27e-14	33.9697
chr18	59732691	59732926	intronic	PIGN	1.63e-15	3.51e-14	-26.9022
chr2	207629878	207630160	exonic	MDH1B	1.68e-15	3.61e-14	-64.9042
chr10	99894265	99894914	UTR5	R3HCC1L(NM_001256620:c.-73491_-73409delins0,NM_001256621:c.-28738_-28689delins0,NM_001351017:c.-73458_-73409delins0,NM_014472:c.-73458_-73409delins0,NM_001351014:c.-73458_-73409delins0,NM_001351012:c.-73458_-73091delins0,NM_138469:c.-73458_-73409delins0,NM_001256619:c.-73458_-73409delins0,NM_001351013:c.-73458_-73409delins0,NM_001351016:c.-73458_-73409delins0,NM_001351015:c.-73458_-73409delins0,N…	1.76e-15	3.77e-14	-20.4545
chr8	86019305	86019864	exonic	LRRCC1	1.95e-15	4.16e-14	21.7557
chr6	25652380	25652709	exonic	SCGN	2.11e-15	4.45e-14	19.4806
chr13	81229047	81229445	intergenic	SPRY2(dist=313786),LINC00377(dist=363081)	2.17e-15	4.56e-14	-11.2301
chr3	135856413	135856679	intronic	PPP2R3A	2.34e-15	4.91e-14	-14.8958
chr16	76880588	76880866	intergenic	LINC02125(dist=188213),MIR4719(dist=21967)	2.38e-15	4.97e-14	-28.1691
chr11	133159211	133159477	intronic	OPCML	2.39e-15	4.99e-14	-13.7932
chr18	53255053	53255695	UTR5	TCF4(NM_001369573:c.1076_922delins0,NM_001330604:c.1076_922delins0,NM_001083962:c.1076_922delins0,NM_003199:c.1076_922delins0,NM_001369575:c.2840_2686delins0,NM_001369574:c.1076_922delins0,NM_001369585:c.2840_2686delins0,NM_001369583:c.2840_2686delins0,NM_001369579:c.2840_2686delins0,NM_001369578:c.2840_2686delins0,NM_001369570:c.1076_922delins0)	2.62e-15	5.44e-14	-36.1276
chr1	28447790	28448284	intergenic	EYA3(dist=32642),PTAFR(dist=25393)	2.79e-15	5.76e-14	69.9573
chr3	75114436	75114709	intergenic	CNTN3(dist=544145),MIR4444-1(dist=148918)	2.79e-15	5.76e-14	-15.7471
chr5	122971758	122972008	intergenic	CSNK1G3(dist=19015),LINC01170(dist=423479)	2.91e-15	5.99e-14	-11.8685
chr11	118710694	118710926	intergenic	DDX6(dist=48821),CXCR5(dist=43675)	2.97e-15	6.08e-14	-18.5714
chr11	117014699	117015560	UTR5	PAFAH1B2(NM_001184748:c.-8164_-8030delins0,NM_001184746:c.-8161_-8030delins0,NM_001309431:c.-15710_-15579delins0,NM_002572:c.-8161_-8030delins0,NM_001184747:c.-8161_-8030delins0)	3.17e-15	6.46e-14	-16.883
chrX	74098462	74098714	intronic	NEXMIF	3.17e-15	6.46e-14	-14.3674
chr3	143662135	143662359	intergenic	SLC9A9(dist=94825),DIPK2A(dist=28281)	3.55e-15	7.14e-14	-27.9351
chr12	16028460	16028673	intergenic	EPS8(dist=86138),STRAP(dist=6648)	3.67e-15	7.36e-14	19.3925
chr13	86602504	86602731	intergenic	SLITRK6(dist=228950),LINC00430(dist=961444)	3.84e-15	7.65e-14	-17.9811
chrX	154033366	154033935	exonic	MPP1	3.98e-15	7.91e-14	13.274
chr2	58468113	58468632	exonic	FANCL	4.01e-15	7.94e-14	-11.629
chr3	75183885	75184125	intergenic	CNTN3(dist=613594),MIR4444-1(dist=79502)	4.39e-15	8.68e-14	-48.2713
chr2	207447948	207448173	intronic	ADAM23	5e-15	9.8e-14	-11.1222
chr5	92596878	92597189	intergenic	ARRDC3-AS1(dist=1880346),NR2F1-AS1(dist=147873)	5.01e-15	9.8e-14	16.0819
chr7	119546884	119547148	ncRNA_intronic	LINC02476	6.12e-15	1.19e-13	-24.3413
chr8	20193440	20193686	intergenic	LZTS1(dist=31966),SNORD3F(dist=278654)	6.11e-15	1.19e-13	19.6802
chr7	70158760	70160687	intronic	AUTS2	6.33e-15	1.22e-13	13.4766
chr12	52115410	52115679	exonic	SCN8A	6.69e-15	1.29e-13	18.6853
chr15	43843822	43844097	intronic	PPIP5K1	7.03e-15	1.35e-13	16.7653
chr12	21537721	21537995	intronic	SLCO1A2	7.61e-15	1.46e-13	-24.7833
chr12	122326387	122327044	exonic	PSMD9	8.48e-15	1.62e-13	13.7405
chr4	8692853	8693118	intergenic	CPZ(dist=71365),HMX1(dist=154684)	8.62e-15	1.64e-13	-23.4568
chr13	96984014	96984325	intronic	HS6ST3	9.97e-15	1.89e-13	13.5956
chr2	24163185	24163878	UTR5	UBXN2A(NM_181713:c.-17852_-17667delins0)	1.06e-14	2e-13	50.0489
chr4	16257947	16258227	ncRNA_exonic	TAPT1-AS1	1.08e-14	2.03e-13	-13.9083
chr17	12920956	12921566	exonic	ELAC2	1.1e-14	2.07e-13	-35.2941
chr4	15682921	15683601	UTR5	FAM200B(NM_001145191:c.-5151_-5077delins0)	1.23e-14	2.29e-13	-20.2479
chr21	36871710	36871952	ncRNA_intronic	LOC100506403	1.25e-14	2.31e-13	-24.6032
chr5	125759047	125759298	UTR5	GRAMD2B(NM_001146321:c.-271_-20delins0,NM_001146320:c.-42188_-41937delins0,NM_001349544:c.-217_-20delins0,NM_001349543:c.-42134_-41937delins0,NM_001349542:c.-41982_-41785delins0,NM_023927:c.-198_-1delins0,NM_001349541:c.-198_-1delins0)	1.29e-14	2.37e-13	-33.1214
chrX	37208237	37209325	UTR5	PRRG1(NM_001173490:c.-56920_-56781delins0,NM_001173489:c.-56920_-56781delins0,NM_001142395:c.-56886_-56855delins0,NM_000950:c.-56886_-56855delins0,NM_001173486:c.-56886_-56855delins0)	1.46e-14	2.68e-13	-14.5391
chr7	91212621	91213032	intergenic	FZD1(dist=311980),MTERF1(dist=287225)	1.48e-14	2.69e-13	15.1188
chr20	61670271	61670514	ncRNA_intronic	LINC01056,LINC01749	1.48e-14	2.69e-13	-40.9072
chrX	77187083	77188295	intronic	ATP7A	1.68e-14	3.04e-13	17.4157
chr20	47504204	47504482	intergenic	PREX1(dist=59668),ARFGEF2(dist=33766)	1.77e-14	3.21e-13	17.6706
chr10	13203436	13203790	UTR5	MCM10(NM_182751:c.-2645_-2597delins0,NM_018518:c.-2645_-2597delins0)	2.07e-14	3.74e-13	27.1075
chr5	82679361	82679639	intergenic	XRCC4(dist=29755),VCAN(dist=87854)	2.1e-14	3.75e-13	13.1725
chr10	103043837	103044480	intergenic	LINC02681(dist=20530),BTRC(dist=69310)	2.09e-14	3.75e-13	-31.4919
chrX	74662542	74662816	intronic	ZDHHC15	2.09e-14	3.75e-13	16.1923
chr9	6451500	6451767	intronic	UHRF2	2.12e-14	3.78e-13	-28.8757
chr7	89130955	89131185	intergenic	ZNF804B(dist=163113),STEAP2-AS1(dist=380482)	2.19e-14	3.89e-13	-17.5393
chr7	96647824	96648232	intergenic	DLX6-AS1(dist=4447),DLX5(dist=1478)	2.22e-14	3.94e-13	-47.7541
chr2	117813161	117813749	intergenic	DPP10(dist=1209807),DDX18(dist=758518)	2.34e-14	4.14e-13	-13.19
chr1	14268752	14269037	intergenic	PRDM2(dist=117178),KAZN-AS1(dist=406413)	2.36e-14	4.16e-13	-36.1963
chr6	99872726	99873206	ncRNA_exonic	LOC101927365	2.42e-14	4.24e-13	-14.145
chr19	45830070	45830302	intergenic	CKM(dist=3937),KLC3(dist=13706)	2.59e-14	4.52e-13	-34.3926
chr17	6735062	6735432	upstream	TEKT1(dist=14)	2.67e-14	4.63e-13	-41.4149
chr11	94800243	94801117	exonic	SRSF8	2.69e-14	4.66e-13	-56.2911
chr19	40940406	40940670	intergenic	SERTAD1(dist=8507),SERTAD3(dist=6078)	2.78e-14	4.79e-13	-17.5701
chr2	200468551	200468958	intergenic	SATB2-AS1(dist=131070),LINC01877(dist=3833)	3.01e-14	5.18e-13	17.1934
chr9	71394793	71395492	exonic	FAM122A	3.05e-14	5.22e-13	-26.0515
chr7	156741472	156743284	exonic	NOM1	3.39e-14	5.76e-13	57.9624
chr8	68593459	68593740	intronic	CPA6	3.39e-14	5.76e-13	-26.9942
chr1	186606597	186606841	intergenic	PDC-AS1(dist=167174),PTGS2(dist=34082)	3.44e-14	5.81e-13	-11.3081
chr2	108011643	108011873	intergenic	MIR548AU(dist=45662),LINC01886(dist=134002)	3.56e-14	5.98e-13	-11.969
chr10	86195807	86196348	intronic	CCSER2	4e-14	6.68e-13	-13.8135
chr16	74543472	74543704	intronic	GLG1	4.17e-14	6.95e-13	-27.0882
chr5	10548732	10549529	intergenic	LINC02213(dist=26536),ANKRD33B(dist=14653)	4.22e-14	7.01e-13	-20.8907
chr8	65087362	65087643	ncRNA_intronic	LINC01414	4.36e-14	7.22e-13	12.4317
chr8	90996372	90996957	exonic	NBN	4.77e-14	7.86e-13	-10.2626
chr3	6126811	6127086	intergenic	MIR4790(dist=834871),GRM7-AS3(dist=546959)	5.69e-14	9.33e-13	27.3585
chr4	48059674	48059983	intergenic	NIPAL1(dist=17484),TXK(dist=8427)	6.22e-14	1.02e-12	-13.4648
chr2	227442459	227442738	intergenic	LOC646736(dist=397681),MIR5702(dist=80688)	6.77e-14	1.1e-12	-61.4035
chr3	184971641	184972002	exonic	EHHADH	6.71e-14	1.1e-12	25.1622
chr11	38655891	38656159	ncRNA_intronic	LINC02759	7.73e-14	1.25e-12	33.5417
chr7	38508471	38508749	intronic	AMPH	7.78e-14	1.26e-12	-19.4528
chr2	21022564	21022934	UTR5	LDAH(NM_001282721:c.48243_48150delins0,NM_001282722:c.48243_48150delins0,NM_001282723:c.21667_21574delins0,NM_001282719:c.21667_21574delins0,NM_001282724:c.21638_21574delins0,NM_001282720:c.21638_21574delins0,NM_021925:c.21638_21574delins0)	8.41e-14	1.35e-12	-17.9642
chr1	102695662	102695943	intergenic	OLFM3(dist=232872),COL11A1(dist=646080)	8.48e-14	1.36e-12	-32.9286
chr2	190686740	190687005	intronic	PMS1	9.23e-14	1.48e-12	-35.5342
chr1	244995418	244995688	intergenic	DESI2(dist=123084),COX20(dist=2920)	9.3e-14	1.49e-12	-19.4546
chr3	172165372	172166738	exonic	GHSR	9.48e-14	1.51e-12	-21.0422
chr22	41460014	41460272	intergenic	RBX1(dist=90701),SNORD140(dist=9334)	9.87e-14	1.57e-12	-38.6232
chr6	83676090	83676364	intronic	UBE3D	9.99e-14	1.58e-12	-41.0256
chr5	112312387	112313006	exonic	DCP2	1.02e-13	1.62e-12	-20.342
chr10	35034745	35034990	intronic	PARD3	1.1e-13	1.73e-12	10.4887
chr22	34046354	34046597	exonic	LARGE1	1.35e-13	2.1e-12	-16.2247
chr4	47034427	47034940	exonic	GABRB1	1.4e-13	2.18e-12	-61.0589
chr5	140496854	140497129	intergenic	PCDHB3(dist=13447),PCDHB4(dist=4271)	1.41e-13	2.19e-12	13.4469
chrX	111325082	111325302	UTR5	TRPC5(NM_012471:c.-129459_-129654delins0)	1.46e-13	2.26e-12	-27.8022
chr8	138817599	138817872	intergenic	LOC101927915(dist=391768),LOC401478(dist=4046)	1.75e-13	2.68e-12	-20.5734
chr14	81580662	81580881	intronic	TSHR	1.74e-13	2.68e-12	14.6569
chr4	141141994	141142224	intergenic	MAML3(dist=66656),SCOC(dist=36238)	1.8e-13	2.75e-12	-18.9024
chr21	19274515	19274785	intergenic	CHODL-AS1(dist=16590),CHODL(dist=14872)	1.81e-13	2.75e-12	-24.681
chr8	39181336	39181572	ncRNA_intronic	ADAM5	1.83e-13	2.78e-12	-27.4941
chr19	37018919	37019811	UTR5	ZNF260(NM_001166037:c.13033_12981delins0,NM_001012756:c.13033_12981delins0,NM_001375596:c.13033_12981delins0,NM_001375598:c.13033_12981delins0,NM_001166036:c.13033_12981delins0,NM_001166038:c.13033_12981delins0,NM_001375597:c.13033_12981delins0)	1.83e-13	2.78e-12	-20.6262
chr4	138342027	138342573	intergenic	LINC02511(dist=208074),PCDH18(dist=97500)	1.88e-13	2.85e-12	-13.0988
chr17	53917002	53917268	intergenic	PCTP(dist=16551),ANKFN1(dist=313568)	1.96e-13	2.95e-12	-17.1771
chr7	104005946	104006231	intronic	LHFPL3	2.06e-13	3.1e-12	-29.8284
chr17	38024145	38024637	exonic	ZPBP2	2.08e-13	3.12e-12	-16.5756
chr13	53000755	53000985	intronic	VPS36	2.26e-13	3.36e-12	-10.952
chr7	113383091	113383410	intergenic	SMIM30(dist=624454),PPP1R3A(dist=133422)	2.28e-13	3.39e-12	-12.5304
chr4	19299884	19300120	intergenic	LCORL(dist=1276386),SLIT2(dist=953408)	2.41e-13	3.57e-12	-17.9364
chr21	9825442	9827522	ncRNA_exonic	MIR10396A,MIR10396B,MIR3648-1,MIR3648-2	2.49e-13	3.67e-12	-12.1274
chr18	8372084	8372368	intronic	PTPRM	2.51e-13	3.7e-12	-33.9307
chr14	25704090	25704367	intergenic	STXBP6(dist=184587),NOVA1(dist=1207929)	2.6e-13	3.81e-12	-25.253
chr19	2143803	2144042	intronic	AP3D1	2.68e-13	3.92e-12	22.4254
chr1	149612851	149613053	ncRNA_intronic	H3P4,LINC00623,LINC00869,LINC01145	2.7e-13	3.94e-12	20.2564
chr5	71916585	71916814	ncRNA_intronic	LINC02056	2.72e-13	3.95e-12	-13.8428
chr8	125826704	125826978	intergenic	MTSS1(dist=85956),MIR4662B(dist=7242)	2.74e-13	3.97e-12	32.3601
chr4	172469355	172469631	intergenic	MIR6082(dist=361912),LINC02174(dist=54203)	2.84e-13	4.12e-12	-19.7003
chr5	42423530	42425047	exonic	GHR	2.86e-13	4.12e-12	18.4356
chr8	94762934	94763218	intergenic	RBM12B(dist=9697),TMEM67(dist=3854)	2.86e-13	4.12e-12	-56.6488
chr9	126665332	126665606	intronic	DENND1A	2.88e-13	4.14e-12	29.9824
chr1	24513540	24514477	exonic	IFNLR1	3.04e-13	4.36e-12	11.999
chr2	60243183	60243459	intergenic	LINC01793(dist=736648),MIR4432HG(dist=342892)	3.07e-13	4.39e-12	11.2508
chr3	24136535	24136827	intergenic	NR1D2(dist=114426),LINC00691(dist=4638)	3.19e-13	4.52e-12	-10.0747
chr4	48378700	48378928	intronic	SLAIN2	3.18e-13	4.52e-12	10.7639
chr12	69838617	69838852	intergenic	YEATS4(dist=53967),FRS2(dist=25316)	3.18e-13	4.52e-12	25.5186
chr6	88032157	88032429	UTR5	SMIM8(NM_020425:c.-14444_-14400delins0,NM_001287445:c.-14444_-14400delins0,NM_001042493:c.-14444_-14400delins0)	3.33e-13	4.7e-12	16.4419
chr1	190861778	190862071	intergenic	LINC01720(dist=90990),LINC01680(dist=328218)	3.5e-13	4.93e-12	22.7273
chr10	60003214	60004272	intronic	IPMK	3.58e-13	5.02e-12	10.9343
chr9	6182791	6183091	intergenic	RANBP6(dist=167167),IL33(dist=32058)	3.63e-13	5.08e-12	13.3014
chr3	196229810	196230791	exonic	RNF168	3.7e-13	5.17e-12	-24.2766
chr2	86493463	86493736	intronic	REEP1	3.8e-13	5.29e-12	-12.8226
chr19	2537029	2537243	intronic	GNG7	3.85e-13	5.34e-12	-19.8171
chr13	113201706	113201927	exonic	TUBGCP3	4.01e-13	5.54e-12	-26.3651
chr3	27863028	27863322	ncRNA_intronic	LINC01980	4.11e-13	5.66e-12	18.7459
chr3	120878498	120878779	intronic	STXBP5L	4.17e-13	5.73e-12	15.8171
chr18	56781034	56781315	intergenic	OACYLP(dist=60588),SEC11C(dist=25801)	4.31e-13	5.93e-12	15.819
chr16	59598844	59599071	intergenic	GOT2(dist=830624),APOOP5(dist=188974)	4.43e-13	6.06e-12	-32.5108
chr3	105598776	105599052	intergenic	CBLB(dist=10531),LINC00882(dist=1229585)	4.53e-13	6.18e-12	-18.7573
chr6	89774750	89775028	intergenic	RNGTT(dist=101413),PNRC1(dist=15442)	4.81e-13	6.54e-12	-21.1632
chr3	22784880	22785095	intergenic	ZNF385D-AS2(dist=763560),UBE2E2-AS1(dist=451466)	4.97e-13	6.73e-12	-30.9055
chr5	27743575	27743892	intergenic	PURPL(dist=247067),LINC02103(dist=542604)	5.75e-13	7.75e-12	-15.2589
chr7	84569238	84569567	intergenic	LOC101927378(dist=355604),SEMA3D(dist=55305)	5.73e-13	7.75e-12	-13.9886
chrX	144931123	144931391	intergenic	SLITRK2(dist=19753),MIR892C(dist=142877)	5.94e-13	7.99e-12	-18.6639
chr11	122903042	122903325	intergenic	LOC341056(dist=12723),HSPA8(dist=24872)	6.02e-13	8.08e-12	15.9892
chr7	86669125	86669520	UTR5	ELAPOR2(NM_001291990:c.-92213_-92314delins0,NM_001291991:c.-98731_-98832delins0)	6.06e-13	8.12e-12	12.2605
chrX	110339364	110339679	UTR5	PAK3(NM_001324334:c.-26913_-26689delins0,NM_001324331:c.-26913_-26689delins0,NM_001128168:c.-26913_-26689delins0,NM_001324326:c.-26913_-26689delins0,NM_001324328:c.-26913_-26689delins0,NM_001324327:c.-26913_-26689delins0,NM_001324333:c.-26913_-26689delins0,NM_001324329:c.-26913_-26689delins0,NM_001324332:c.-26913_-26689delins0,NM_002578:c.-26913_-26689delins0,NM_001128173:c.-26913_-26689delins0)	6.15e-13	8.23e-12	-22.3077
chr6	83161407	83161681	intergenic	TPBG(dist=84274),UBE3D(dist=440428)	6.67e-13	8.89e-12	13.7522
chr5	51295677	51295895	intergenic	ISL1(dist=605114),LINC02118(dist=7970)	6.91e-13	9.19e-12	13.3562
chr18	10589149	10589386	intergenic	NAPG(dist=36389),LINC01887(dist=21610)	7.06e-13	9.37e-12	-13.8855
chrX	99661653	99666381	exonic	PCDH19	7.87e-13	1.04e-11	17.4708
chr3	176936410	176936661	intergenic	TBL1XR1(dist=21140),LINC00501(dist=75569)	8.24e-13	1.08e-11	-24.9875
chr6	10414216	10414498	ncRNA_intronic	TFAP2A-AS1	8.33e-13	1.09e-11	23.3702
chr8	107019269	107019507	ncRNA_intronic	ZFPM2-AS1	8.31e-13	1.09e-11	39.1304
chr4	42108297	42108517	intergenic	SLC30A9(dist=15819),BEND4(dist=4353)	8.72e-13	1.14e-11	-29.545
chr21	22280722	22280957	intergenic	LINC00320(dist=105296),NCAM2(dist=89770)	8.73e-13	1.14e-11	-11.1045
chr18	76308229	76308578	intergenic	LINC01029(dist=602546),SALL3(dist=431697)	9.1e-13	1.18e-11	-24.1687
chr3	78403420	78403663	intergenic	LINC02077(dist=305306),ROBO1(dist=242725)	9.24e-13	1.2e-11	21.2009
chr9	66486820	66487064	intergenic	LINC01410(dist=17510),LOC100132249(dist=3008)	9.31e-13	1.2e-11	-12.265
chr13	27998586	27999178	exonic	GTF3A	9.23e-13	1.2e-11	-94.7917
chrX	102966133	102966407	ncRNA_intronic	GLRA4	9.5e-13	1.22e-11	11.2156
chrX	74424926	74425214	intronic	UPRT	9.75e-13	1.25e-11	-13.4868
chrX	40936037	40936276	intergenic	TNIP2P1(dist=243588),USP9X(dist=8422)	1.03e-12	1.33e-11	-15.1006
chr3	178577889	178578183	ncRNA_exonic	KCNMB2-AS1	1.08e-12	1.38e-11	-34.3284
chr4	66396770	66397051	intronic	EPHA5	1.09e-12	1.39e-11	-40.4855
chr19	44357850	44358051	intergenic	ZNF283(dist=1681),ZNF404(dist=18466)	1.1e-12	1.39e-11	-24.647
chr20	16837485	16837759	intergenic	OTOR(dist=104676),PCSK2(dist=368993)	1.15e-12	1.45e-11	-19.5768
chr14	45437522	45437747	intronic	TOGARAM1	1.16e-12	1.46e-11	13.5734
chr19	37894343	37894865	intergenic	ZNF527(dist=10375),ZNF569(dist=7195)	1.18e-12	1.49e-11	-10.417
chr2	79102715	79102957	intergenic	LOC105374820(dist=309505),REG3G(dist=149871)	1.23e-12	1.55e-11	20.6897
chr4	798538	798984	intronic	CPLX1	1.28e-12	1.61e-11	55
chr1	100435297	100436070	UTR5	SLC35A3(NM_001271684:c.-23559_-23393delins0,NM_012243:c.-23559_-23393delins0)	1.31e-12	1.65e-11	-32.3755
chr3	50712068	50713007	exonic	DOCK3	1.41e-12	1.75e-11	25.1701
chr5	108776886	108777128	intergenic	PJA2(dist=31211),MAN2A1(dist=247939)	1.4e-12	1.75e-11	-12.9277
chr16	80761135	80761360	intronic	CDYL2	1.49e-12	1.85e-11	-14.68
chr1	78444303	78445281	exonic	FUBP1	1.5e-12	1.87e-11	-11.8832
chr5	74219286	74219555	intergenic	LOC441086(dist=56186),GCNT4(dist=101617)	1.54e-12	1.91e-11	-11.3577
chr4	52708767	52711124	exonic	DCUN1D4	1.59e-12	1.96e-11	-50.1221
chrX	103287019	103287446	intergenic	H2BW1(dist=18760),H2BW2(dist=7070)	1.58e-12	1.96e-11	11.2511
chr4	186346794	186347571	exonic	UFSP2	1.62e-12	2e-11	35.2941
chr20	14437424	14437630	intronic	MACROD2	1.76e-12	2.16e-11	-10.4042
chr11	122854930	122855582	intergenic	BSX(dist=2388),LOC341056(dist=32692)	1.82e-12	2.23e-11	14.8045
chr11	95105916	95106146	intergenic	LOC100129203(dist=138348),FAM76B(dist=395971)	2.01e-12	2.46e-11	-19.6346
chr10	123962747	123963546	intronic	TACC2	2.08e-12	2.54e-11	-16.3535
chr2	161712931	161713240	intergenic	RBMS1(dist=362613),TANK(dist=280226)	2.11e-12	2.56e-11	-24.1444
chr1	199891553	199891764	intergenic	LINC02789(dist=529118),NR5A2(dist=105074)	2.24e-12	2.7e-11	-11.4913
chr17	44337401	44337926	intergenic	KANSL1(dist=34668),ARL17B(dist=13624)	2.23e-12	2.7e-11	35.143
chr2	62080892	62081363	exonic	FAM161A	2.31e-12	2.78e-11	-12.0617
chr19	39804621	39805954	exonic	LRFN1	2.38e-12	2.85e-11	-16.4653
chr20	3766343	3767636	exonic	CENPB	2.39e-12	2.86e-11	-17.2769
chr8	82480073	82480360	intergenic	FABP12(dist=36448),IMPA1P1(dist=35759)	2.44e-12	2.92e-11	13.0311
chr14	76819145	76819379	intergenic	GPATCH2L(dist=138459),ESRRB(dist=18235)	2.61e-12	3.12e-11	-11.4429
chrX	112586728	112587028	ncRNA_intronic	LOC101928437	2.7e-12	3.22e-11	14.9232
chr5	16335538	16335837	intergenic	LOC401176(dist=148368),LINC02150(dist=37633)	2.72e-12	3.24e-11	12.5434
chrX	144899363	144900266	UTR5	SLITRK2(NM_001144004:c.-4581_-4400delins0,NM_001144003:c.-4581_-4400delins0,NM_001144005:c.-4581_-4400delins0,NM_032539:c.-4581_-4400delins0)	2.79e-12	3.31e-11	-19.9713
chr12	72775197	72775476	intronic	TRHDE	2.84e-12	3.36e-11	-12.8608
chr15	44702401	44702624	intronic	GOLM2	3e-12	3.53e-11	-40.1357
chr1	103747392	103747625	intergenic	COL11A1(dist=173314),LOC101928436(dist=211977)	3.08e-12	3.62e-11	-19.0897
chr3	141834190	141834456	intronic	TFDP2	3.13e-12	3.67e-11	-30.3532
chr12	69768624	69769555	intronic	YEATS4	3.13e-12	3.67e-11	11.819
chr4	73340464	73340739	intronic	ADAMTS3	3.26e-12	3.81e-11	-14.3791
chr9	107727028	107727306	intergenic	ABCA1(dist=36592),SLC44A1(dist=279580)	3.45e-12	4.02e-11	-26.1065
chr18	1540963	1541241	intergenic	LINC00470(dist=181333),METTL4(dist=996288)	3.49e-12	4.05e-11	19.2837
chr10	86039743	86040102	ncRNA_exonic	LINC00858	3.81e-12	4.4e-11	-14.0435
chr12	117286978	117287233	exonic	RNFT2	3.84e-12	4.42e-11	30.5344
chr6	89940629	89940988	UTR5	GABRR1(NM_001267582:c.-30039_-30092delins0)	3.95e-12	4.55e-11	16.5909
chr3	30103392	30103675	intergenic	RBMS3(dist=51506),LINC01985(dist=456685)	4.11e-12	4.72e-11	37.931
chr5	108191050	108191295	intronic	FER	4.16e-12	4.76e-11	11.4226
chr6	126964603	126964988	intergenic	MIR588(dist=158744),RSPO3(dist=474828)	4.18e-12	4.77e-11	-17.4426
chr19	6998392	6998667	intergenic	ADGRE4P(dist=7535),FLJ25758(dist=6297)	4.31e-12	4.9e-11	17.7353
chr4	73433783	73434289	intronic	ADAMTS3	4.91e-12	5.56e-11	-15.0289
chr1	88042404	88042661	intergenic	LINC01364(dist=205066),PKN2-AS1(dist=960535)	5.06e-12	5.72e-11	-31.8094
chr12	98081029	98081246	intergenic	RMST(dist=122236),PAFAH1B2P2(dist=25944)	5.09e-12	5.74e-11	12.4634
chr11	38046021	38046295	intergenic	LINC02760(dist=69808),LINC02759(dist=593519)	5.39e-12	6.07e-11	12.1208
chr18	514510	515477	ncRNA_exonic	LINC01925	5.55e-12	6.24e-11	-17.0514
chr6	79350879	79351148	intergenic	MIR10524(dist=101853),IRAK1BP1(dist=226120)	5.61e-12	6.29e-11	-32.6499
chr14	64269969	64270356	intergenic	SGPP1(dist=75186),SYNE2(dist=49366)	5.77e-12	6.47e-11	12.316
chr6	4716203	4716440	intronic	CDYL	5.82e-12	6.51e-11	-25.4884
chr1	164646344	164646625	intronic	PBX1	5.89e-12	6.57e-11	-49.8348
chr12	10765955	10766331	exonic	MAGOHB	5.96e-12	6.64e-11	-34.7734
chr7	118004028	118004302	intergenic	ANKRD7(dist=121244),LINC02476(dist=1255182)	6.54e-12	7.27e-11	-23.8739
chr18	29303960	29304254	intergenic	B4GALT6(dist=37954),SLC25A52(dist=35295)	6.6e-12	7.32e-11	71.3681
chr8	27684078	27684308	intronic	PBK	6.85e-12	7.59e-11	14.6248
chr19	6111060	6111338	upstream	RFX2(dist=549)	6.95e-12	7.68e-11	-11.7315
chr13	52290549	52290824	intronic	WDFY2	7.36e-12	8.12e-11	-27.0481
chr4	20701817	20702336	UTR5	PACRGL(NM_001330748:c.-4024_-3904delins0,NM_145048:c.-4024_-3769delins0,NM_001258345:c.-4024_-3769delins0,NM_001330747:c.-4024_-3871delins0,NM_001317849:c.-4024_-3769delins0,NM_001330745:c.-4024_-3769delins0,NM_001330746:c.-4024_-3865delins0,NM_001130727:c.-4024_-3769delins0,NM_001258346:c.-4024_-3904delins0)	7.42e-12	8.17e-11	-25.641
chr2	110962400	110962776	exonic	NPHP1	7.53e-12	8.28e-11	-21.6057
chrX	152927589	152928165	intergenic	DUSP9(dist=10808),PNCK(dist=7023)	7.6e-12	8.34e-11	-21.0325
chr4	142203878	142204104	intergenic	ZNF330(dist=48028),LINC02432(dist=38174)	8.05e-12	8.82e-11	-16.948
chr12	82340160	82340436	intergenic	PPFIA2(dist=187031),LINC02426(dist=7062)	8.07e-12	8.83e-11	-12.0799
chr14	61188116	61190772	exonic	SIX4	8.25e-12	9.01e-11	11.7359
chr17	34130783	34131046	intergenic	MMP28(dist=8138),TAF15(dist=5442)	8.3e-12	9.03e-11	33.3586
chr2	82953920	82954194	intergenic	LINC01815(dist=1259850),DHFRP3(dist=129733)	8.33e-12	9.06e-11	-16.4538
chr2	79112655	79112928	intergenic	LOC105374820(dist=319445),REG3G(dist=139900)	8.54e-12	9.27e-11	15.6716
chr12	11075442	11075723	ncRNA_intronic	PRH1-PRR4	8.6e-12	9.32e-11	-33.1021
chr8	145742464	145756326	exonic	ARHGAP39,C8orf82,LRRC14,LRRC24,RECQL4	8.93e-12	9.65e-11	26.9782
chr1	196571931	196572212	intronic	KCNT2	9.27e-12	1e-10	-12.2054
chr9	89226598	89226957	intergenic	TUT7(dist=257273),GAS1(dist=332320)	9.4e-12	1.01e-10	-32.633
chr13	109084185	109084460	intergenic	TNFSF13B(dist=123353),MYO16(dist=163793)	9.51e-12	1.02e-10	-55.609
chr4	61035488	61035774	intergenic	LINC02429(dist=1122811),MIR548AG1(dist=752563)	9.72e-12	1.04e-10	22.5633
chr17	9191699	9191936	intronic	STX8	9.73e-12	1.04e-10	-32.1965
chr19	49828412	49828668	UTR5	SLC6A16(NM_014037:c.13844_13808delins0)	9.76e-12	1.04e-10	46.1538
chr4	132300377	132300630	intergenic	LINC02479(dist=991151),SNHG27(dist=385363)	9.92e-12	1.06e-10	18.5177
chr7	25021013	25021520	intergenic	OSBPL3(dist=1216),CYCS(dist=136755)	1.03e-11	1.09e-10	10.559
chr16	57527161	57527449	intergenic	DOK4(dist=6756),CCDC102A(dist=18644)	1.02e-11	1.09e-10	-19.6585
chr3	2788818	2789088	intronic	CNTN4	1.04e-11	1.1e-10	-22.6306
chr20	5930962	5931623	exonic	TRMT6	1.08e-11	1.15e-10	-46.369
chr12	4479522	4479973	exonic	FGF23	1.12e-11	1.18e-10	26.8293
chr12	122265374	122265954	exonic	SETD1B	1.12e-11	1.18e-10	-23.7266
chr11	58910127	58910584	ncRNA_exonic	FAM111A-DT	1.13e-11	1.19e-10	-14.0209
chr3	14219715	14220408	exonic	LSM3,XPC	1.14e-11	1.2e-10	23.5294
chr14	71721018	71721408	intergenic	PCNX1(dist=138919),SIPA1L1(dist=65785)	1.18e-11	1.23e-10	33.3333
chr1	26662538	26663466	exonic	CRYBG2	1.2e-11	1.26e-10	-11.8962
chr19	21860792	21861016	intergenic	LOC400682(dist=19382),ZNF100(dist=44557)	1.2e-11	1.26e-10	37.0054
chr17	4606984	4607919	exonic	PELP1	1.22e-11	1.27e-10	12.2581
chr3	7610291	7610668	intronic	GRM7	1.23e-11	1.28e-10	-19.8998
chr1	224496480	224496720	intronic	NVL	1.26e-11	1.32e-10	-19.2343
chr3	137358198	137358524	intergenic	IL20RB(dist=628272),SOX14(dist=124633)	1.29e-11	1.34e-10	15.2564
chr15	20385380	20385616	intergenic	NONE(dist=NONE),CHEK2P2(dist=102381)	1.35e-11	1.4e-10	33.3333
chr5	128730210	128730528	intergenic	ISOC1(dist=280491),MIR4460(dist=2227)	1.37e-11	1.42e-10	-31.6803
chr9	15510176	15511338	exonic	PSIP1	1.38e-11	1.43e-10	15.7742
chr3	86061573	86062110	intronic	CADM2	1.42e-11	1.47e-10	-16.836
chr4	113444181	113444389	ncRNA_intronic	NEUROG2-AS1	1.48e-11	1.52e-10	-10.8434
chr3	5325480	5326280	intergenic	MIR4790(dist=33540),GRM7-AS3(dist=1347765)	1.56e-11	1.59e-10	-30.6894
chr11	34126828	34127573	UTR5	NAT10(NM_001144030:c.-6439_-6276delins0,NM_024662:c.-2597_-2434delins0)	1.56e-11	1.59e-10	-14.0975
chr14	64319542	64320526	UTR5	SYNE2(NM_182914:c.-56145_-56006delins0,NM_015180:c.-56145_-56006delins0)	1.58e-11	1.61e-10	17.1046
chr13	23629313	23629566	intergenic	LINC00621(dist=138805),SGCG(dist=105081)	1.64e-11	1.67e-10	-25.467
chr11	35684304	35684902	exonic	TRIM44	1.66e-11	1.69e-10	90.5242
chr20	40627224	40628076	intergenic	CHD6(dist=380208),PTPRT(dist=73320)	1.69e-11	1.71e-10	34.1971
chr2	5523776	5524050	intergenic	LINC01249(dist=819964),LINC01248(dist=250223)	1.76e-11	1.79e-10	-36.8915
chr2	37925228	37925499	intergenic	CDC42EP3(dist=25136),LINC00211(dist=127891)	1.79e-11	1.81e-10	-10.4566
chr1	49364554	49364913	intronic	AGBL4	1.87e-11	1.89e-10	-30.1316
chr9	119976797	119977010	exonic	ASTN2	1.93e-11	1.95e-10	-11.1102
chr1	198102226	198102487	intergenic	LHX9(dist=197618),NEK7(dist=23641)	1.94e-11	1.96e-10	20.347
chr3	119690480	119690754	intronic	GSK3B	2.01e-11	2.02e-10	12.0393
chr2	98501720	98501951	intronic	TMEM131	2.03e-11	2.04e-10	-10.504
chr3	82386787	82387097	ncRNA_intronic	LINC02008	2.06e-11	2.06e-10	15.1335
chr4	44893533	44893761	intergenic	GNPDA2(dist=164882),GABRG1(dist=1144025)	2.19e-11	2.18e-10	-23.3871
chr8	72459564	72460523	UTR5	EYA1(NM_001370333:c.12318_12088delins0,NM_001370334:c.192799_192610delins0,NM_001370336:c.12318_12088delins0,NM_001370335:c.193189_192959delins0,NM_172059:c.11928_11739delins0)	2.19e-11	2.18e-10	-24.5425
chr8	29884771	29885310	intergenic	MIR3148(dist=69907),SARAF(dist=35209)	2.24e-11	2.23e-10	-25.9211
chr3	131860594	131860880	intergenic	CPNE4(dist=102144),ACP3(dist=175371)	2.31e-11	2.29e-10	26.2295
chr14	30943382	30943625	ncRNA_intronic	G2E3-AS1	2.36e-11	2.34e-10	18.4573
chr14	39486537	39486762	intergenic	LOC105370457(dist=98133),SEC23A(dist=14361)	2.44e-11	2.41e-10	39.058
chr10	62512152	62512363	intergenic	ANK3(dist=18866),CDK1(dist=25726)	2.49e-11	2.46e-10	-28.7746
chr17	38935799	38936093	exonic	KRT27	2.52e-11	2.48e-10	14.2903
chr6	164511863	164512083	intergenic	LOC102724152(dist=419347),MEAT6(dist=694783)	2.55e-11	2.5e-10	-22.8624
chr2	6138540	6138817	intergenic	LOC400940(dist=10176),LINC01247(dist=367325)	2.61e-11	2.56e-10	28.169
chr5	82571135	82571410	intronic	XRCC4	2.74e-11	2.68e-10	15.5517
chr9	40655056	40655330	intergenic	FAM74A1(dist=748837),LOC105379450(dist=28489)	2.82e-11	2.76e-10	19.7877
chr2	99771109	99771637	UTR5	LIPT1(NM_145199:c.-6991_-6907delins0,NM_145197:c.-6991_-6907delins0,NM_145198:c.-6991_-6907delins0,NM_015929:c.-6991_-6907delins0,NM_001204830:c.-6884_-6784delins0),TSGA10(NM_001349013:c.45503_45254delins0,NM_025244:c.45503_45254delins0)	2.9e-11	2.83e-10	-16.9943
chr2	122564424	122564719	intergenic	TSN(dist=38996),LINC01826(dist=1259013)	3.02e-11	2.95e-10	-28.1114
chr1	35716828	35717069	intergenic	SFPQ(dist=58082),ZMYM4(dist=17241)	3.06e-11	2.98e-10	-18.9224
chrX	51075272	51076331	exonic	NUDT10	3.08e-11	2.99e-10	-33.0645
chr6	115624554	115624829	intergenic	HDAC2-AS2(dist=962661),LINC02534(dist=329877)	3.14e-11	3.04e-10	-12.2679
chr15	62188591	62188816	intronic	VPS13C	3.31e-11	3.2e-10	-10.0171
chr12	43618087	43618442	intergenic	LINC02461(dist=61174),ADAMTS20(dist=129227)	3.32e-11	3.21e-10	-24.947
chr5	130970415	130971505	exonic	RAPGEF6	3.44e-11	3.31e-10	-20.5482
chr13	55897858	55898090	intergenic	MIR5007(dist=149175),PRR20E(dist=1816962)	3.59e-11	3.45e-10	16.9713
chr2	58620491	58620728	intergenic	LINC01795(dist=96808),LINC01122(dist=127160)	3.62e-11	3.48e-10	-24.0542
chr3	10149031	10149275	intronic	FANCD2OS	3.72e-11	3.57e-10	-12.0879
chrX	145340318	145340591	intergenic	MIR891A(dist=230928),CXorf51B(dist=550698)	3.77e-11	3.6e-10	-10.4391
chr1	74966050	74966283	intronic	FPGT-TNNI3K,LRRC53,TNNI3K	3.79e-11	3.62e-10	-41.5278
chr14	35117235	35117501	intergenic	SNX6(dist=17881),CFL2(dist=60818)	3.8e-11	3.63e-10	28.0693
chr1	36335251	36335452	UTR5	AGO1(NM_001317123:c.-22765_-22722delins0)	4.16e-11	3.97e-10	-30.6548
chr9	88555701	88556638	UTR5	NAA35(NM_001321881:c.-1018_-891delins0,NM_024635:c.-1014_-887delins0,NM_001321882:c.-631_-437delins0)	4.2e-11	4e-10	-32.5466
chr15	85864850	85865090	intergenic	GOLGA6L3(dist=74432),MIR7706(dist=58737)	4.28e-11	4.07e-10	-31.0159
chr4	40045511	40045733	ncRNA_exonic	LOC344967	4.44e-11	4.21e-10	-29.7216
chr4	152652390	152653312	intronic	GATB	4.49e-11	4.25e-10	32.2581
chr7	118498674	118499074	intergenic	ANKRD7(dist=615890),LINC02476(dist=760410)	4.57e-11	4.32e-10	60.6061
chr12	51147836	51148207	intergenic	DIP2B(dist=5396),ATF1(dist=9677)	4.59e-11	4.32e-10	-15.8201
chr17	66279382	66279698	intronic	ARSG,SLC16A6	4.58e-11	4.32e-10	11.2156
chr4	2314176	2314441	intronic	ZFYVE28	4.66e-11	4.38e-10	-17.1715
chr12	31328430	31328671	ncRNA_intronic	OVOS2	4.81e-11	4.52e-10	-18.7229
chr9	134782728	134783706	intronic	MED27	4.9e-11	4.59e-10	21.9858
chr12	3506946	3507262	intronic	PRMT8	5.28e-11	4.94e-10	18.787
chr4	54243642	54244397	exonic	FIP1L1	5.32e-11	4.98e-10	22.0588
chr1	63248632	63249214	upstream	ATG4C(dist=563)	5.34e-11	4.99e-10	-13.479
chr9	77467551	77468315	intronic	TRPM6	5.41e-11	5.04e-10	-24.6154
chr9	66721020	66721464	intergenic	LOC728673(dist=165419),LOC101928381(dist=201503)	5.48e-11	5.1e-10	-25.8047
chr8	54688446	54688831	intronic	ATP6V1H	5.55e-11	5.14e-10	28.6822
chr6	153494724	153494961	intergenic	RGS17(dist=42307),OPRM1(dist=836670)	6.22e-11	5.75e-10	-10.0662
chr7	48041778	48042051	intronic	SUN3	6.24e-11	5.76e-10	-17.8744
chr1	33303707	33303922	intronic	S100PBP	6.47e-11	5.94e-10	13.9118
chr4	59944582	59944891	intergenic	LINC02429(dist=31905),MIR548AG1(dist=1843446)	6.82e-11	6.25e-10	-19.8165
chr2	231206740	231207079	intronic	SP140L	7.1e-11	6.48e-10	-12.4767
chr14	73563993	73564203	intronic	RBM25	7.29e-11	6.65e-10	-14.484
chr12	114045603	114045868	intergenic	LHX5-AS1(dist=127317),LINC01234(dist=136514)	7.7e-11	6.99e-10	-23.2189
chr1	246165516	246166050	intronic	SMYD3	7.9e-11	7.15e-10	-14.2645
chr15	98621597	98621877	intergenic	LINC02251(dist=56029),LINC01582(dist=4331)	8.44e-11	7.62e-10	-19.2661
chrX	15756051	15756636	ncRNA_intronic	CA5BP1-CA5B	8.52e-11	7.68e-10	16.3703
chr7	83684599	83685011	intronic	SEMA3A	8.94e-11	8.03e-10	11.9118
chr15	99168941	99169171	intergenic	FAM169B(dist=111376),IRAIN(dist=19924)	9.31e-11	8.34e-10	11.3018
chr10	66672311	66672551	ncRNA_intronic	LINC02671	9.51e-11	8.51e-10	30.3214
chr4	178489287	178489523	intergenic	AGA(dist=125630),LINC01098(dist=160388)	9.59e-11	8.57e-10	-29.0323
chr14	72448650	72448875	intronic	RGS6	9.82e-11	8.75e-10	-16.9558
chr10	123489217	123489495	intergenic	FGFR2(dist=131245),ATE1(dist=10441)	9.93e-11	8.84e-10	-32.9757
chr1	58862455	58862732	intronic	DAB1	1.01e-10	8.94e-10	-11.054
chr13	87738907	87739185	intergenic	LINC00430(dist=149845),MIR4500HG(dist=357057)	1.01e-10	8.96e-10	-14.4487
chr5	22697401	22697668	intronic	CDH12	1.02e-10	9.02e-10	-13.5224
chr6	27195257	27195494	intergenic	MIR3143(dist=79790),PRSS16(dist=19986)	1.05e-10	9.27e-10	10.3845
chr6	121127096	121127367	intergenic	MIR3144(dist=790693),TBC1D32(dist=273273)	1.06e-10	9.36e-10	-33.4199
chr12	9102150	9102803	UTR5	KLRG1(NM_001329103:c.-45125_-44984delins0,NM_001329101:c.-45125_-44962delins0,NM_001329102:c.-45125_-44962delins0),M6PR(NM_002355:c.3241_3150delins0,NM_001207024:c.3357_3150delins0)	1.06e-10	9.39e-10	29.3466
chr13	42415643	42415908	intronic	VWA8	1.07e-10	9.45e-10	-12.5601
chr2	23656909	23657187	intronic	KLHL29	1.08e-10	9.49e-10	-24.4084
chr4	86997194	86997436	intronic	MAPK10	1.11e-10	9.77e-10	15.3598
chr6	125282999	125284389	exonic	RNF217	1.11e-10	9.77e-10	13.8211
chr15	71054898	71056230	exonic	UACA	1.15e-10	1.01e-09	12.1086
chr10	93263157	93263463	ncRNA_intronic	HECTD2-AS1	1.17e-10	1.02e-09	21.8008
chr20	36415768	36416042	intronic	CTNNBL1	1.25e-10	1.09e-09	-12.9718
chr14	69259612	69262900	exonic	ZFP36L1	1.28e-10	1.11e-09	-14.107
chr1	203810854	203811599	intronic	ZC3H11A	1.31e-10	1.14e-09	20.4753
chr6	142409473	142410112	exonic	NMBR	1.33e-10	1.15e-09	-28.428
chr16	74734152	74734572	UTR5	MLKL(NM_001142497:c.-4696_-4917delins0,NM_152649:c.-4696_-4917delins0)	1.35e-10	1.17e-09	-29.2581
chr6	154763473	154763713	intronic	CNKSR3	1.38e-10	1.19e-09	-40.2251
chr19	15581733	15582025	intronic	PGLYRP2	1.42e-10	1.22e-09	-28.1405
chr3	117923476	117923742	intergenic	LINC02024(dist=513704),LOC105374060(dist=303516)	1.46e-10	1.26e-09	28.9256
chr1	167582745	167582959	intergenic	CREG1(dist=59746),RCSD1(dist=16471)	1.54e-10	1.32e-09	-21.3351
chr9	14338108	14338350	intronic	NFIB	1.62e-10	1.38e-09	-47.5505
chr2	124584285	124584508	intergenic	LINC01826(dist=753228),LOC107985820(dist=185004)	1.63e-10	1.39e-09	15.8505
chr15	64081311	64081585	intronic	HERC1	1.64e-10	1.4e-09	-19.8263
chr4	164036390	164036600	intergenic	MIR4454(dist=21610),NAF1(dist=11260)	1.7e-10	1.44e-09	14.9095
chr1	106623393	106623854	intergenic	LINC01677(dist=52518),LINC01661(dist=737007)	1.84e-10	1.55e-09	-29.5775
chr1	35684473	35684837	intergenic	SFPQ(dist=25727),ZMYM4(dist=49473)	1.87e-10	1.58e-09	-17.2964
chr2	46752330	46752596	intronic	ATP6V1E2	1.91e-10	1.6e-09	-29.456
chr2	174198620	174198902	intergenic	MAP3K20-AS1(dist=51856),CDCA7(dist=20698)	1.91e-10	1.6e-09	-31.0054
chr6	22978735	22978958	intergenic	LOC105374972(dist=260582),NRSN1(dist=1147485)	1.95e-10	1.63e-09	-14.5374
chr1	224517729	224518193	exonic	NVL	1.96e-10	1.64e-09	-17.395
chr3	2974528	2974802	intronic	CNTN4	1.98e-10	1.65e-09	-14.8486
chr10	21046300	21046602	intergenic	MIR4675(dist=205325),NEBL(dist=22301)	2.06e-10	1.72e-09	19.4553
chr2	159642983	159643221	intergenic	PKP4-AS1(dist=51469),DAPL1(dist=8608)	2.1e-10	1.75e-09	-20.6931
chr19	37645924	37646186	intronic	ZNF585A	2.1e-10	1.75e-09	15.0332
chr7	130858794	130859023	intronic	MKLN1	2.12e-10	1.76e-09	-48.0583
chr10	14009037	14009332	intronic	FRMD4A	2.12e-10	1.76e-09	-29.6559
chr17	73834906	73835160	intronic	UNC13D	2.14e-10	1.77e-09	-16.4901
chr8	133687573	133687998	exonic	LRRC6	2.16e-10	1.79e-09	13.3664
chr8	73793380	73793806	intronic	KCNB2	2.19e-10	1.81e-09	-34.7403
chr2	91757196	91757982	intergenic	NONE(dist=NONE),LOC107985911(dist=47201)	2.21e-10	1.82e-09	-26.9716
chr18	77023805	77024042	intronic	ATP9B	2.2e-10	1.82e-09	-12.5939
chr7	90022153	90022427	intergenic	GTPBP10(dist=1386),LOC101409256(dist=3179)	2.28e-10	1.87e-09	-42.4843
chr4	149244678	149245021	intronic	NR3C2	2.3e-10	1.89e-09	-16.1185
chr11	129332830	129333100	intergenic	BARX2(dist=10656),LINC01395(dist=148916)	2.33e-10	1.91e-09	-36.7905
chr1	70027333	70027615	intergenic	LINC01758(dist=126241),LRRC7(dist=5990)	2.44e-10	1.99e-09	47.3684
chr2	79891861	79892133	intronic	CTNNA2	2.47e-10	2.02e-09	20.018
chr3	154789667	154789952	intronic	MME	2.55e-10	2.08e-09	-11.6233
chr10	124739792	124740292	exonic	PSTK	2.55e-10	2.08e-09	-15.2
chr9	30067318	30067550	intergenic	LINGO2(dist=853719),LINC01242(dist=321383)	2.59e-10	2.11e-09	37.0769
chr8	92312685	92312921	intronic	SLC26A7	2.63e-10	2.14e-09	17.6005
chr9	100720125	100720496	intergenic	HEMGN(dist=12991),ANP32B(dist=25127)	2.71e-10	2.2e-09	-32.967
chr1	161205114	161205354	intronic	NR1I3	2.79e-10	2.26e-09	24.3655
chr5	139568089	139568321	intronic	CYSTM1	2.79e-10	2.26e-09	46.6667
chr7	117880929	117881210	intronic	ANKRD7	2.87e-10	2.32e-09	-32.7208
chr10	114886457	114886740	exonic	TCF7L2	2.9e-10	2.33e-09	-14.287
chr15	73948765	73949054	intergenic	NPTN(dist=23035),CD276(dist=27568)	2.91e-10	2.34e-09	-19.3144
chr2	116812165	116812391	intergenic	DPP10(dist=208811),DDX18(dist=1759876)	3e-10	2.41e-09	-12.8989
chr6	29521110	29521833	intergenic	LINC01015(dist=19765),UBD(dist=1459)	3e-10	2.41e-09	-18.0388
chr6	116574906	116575367	exonic	TSPYL4	3.03e-10	2.42e-09	-33.0944
chr12	124155578	124156171	exonic	TCTN2	3.08e-10	2.46e-09	25.5204
chr13	55384130	55384404	intergenic	MIR1297(dist=497947),MIR5007(dist=364185)	3.13e-10	2.5e-09	-22.4138
chrX	80127665	80127946	intergenic	BRWD3(dist=62289),HMGN5(dist=241252)	3.18e-10	2.53e-09	16.8805
chr14	30396210	30397420	exonic	PRKD1	3.27e-10	2.6e-09	-68.4211
chr7	10693498	10693764	ncRNA_intronic	MGC4859	3.28e-10	2.61e-09	-49.8965
chr18	51037953	51038269	intronic	DCC	3.45e-10	2.73e-09	-27.6754
chr2	166197663	166197899	intronic	SCN2A	3.56e-10	2.81e-09	-13.2693
chr11	115024607	115024944	intergenic	NXPE2(dist=446816),CADM1(dist=15012)	3.59e-10	2.83e-09	-16.2885
chr5	180198248	180198702	intergenic	OR2Y1(dist=31190),MGAT1(dist=13078)	3.7e-10	2.91e-09	-23.2784
chr1	211555939	211556332	ncRNA_exonic	LINC00467	3.73e-10	2.93e-09	-16.534
chr12	4618198	4618507	intronic	C12orf4	3.72e-10	2.93e-09	20.3858
chr8	71383389	71383666	ncRNA_exonic	LOC101926892	3.83e-10	3e-09	-13.2342
chr1	145407440	145407714	intronic	NBPF10,NBPF19,NBPF20	3.87e-10	3.03e-09	15.921
chr4	104357286	104357569	ncRNA_intronic	LINC02428	3.91e-10	3.06e-09	-21.7167
chr9	6703658	6704662	intergenic	GLDC(dist=57929),KDM4C(dist=16201)	3.93e-10	3.07e-09	-37.2093
chr5	27218729	27218965	intergenic	CDH9(dist=180036),PURPL(dist=253434)	4.05e-10	3.16e-09	-21.4382
chr14	21315177	21315454	intergenic	RNASE1(dist=44174),RNASE3(dist=44108)	4.07e-10	3.17e-09	10.6515
chr2	200475736	200476011	ncRNA_intronic	LINC01877	4.18e-10	3.25e-09	-10.595
chr3	194511893	194512169	intergenic	LINC01968(dist=8996),XXYLT1(dist=276839)	4.17e-10	3.25e-09	-13.9294
chr10	82661524	82661769	intergenic	LINC02655(dist=248034),NRG3(dist=973181)	4.35e-10	3.38e-09	-44.4444
chr8	119360674	119360912	intronic	SAMD12	4.37e-10	3.39e-09	-39.6552
chr6	170862124	170862480	exonic	PSMB1	4.74e-10	3.66e-09	-11.2168
chr3	81106129	81106566	ncRNA_intronic	LINC02027	5.18e-10	3.99e-09	-13.1009
chr2	75000729	75001307	intergenic	SEMA4F(dist=89748),HK2(dist=59947)	5.41e-10	4.14e-09	11.6664
chr4	161495319	161495553	intergenic	LINC02233(dist=796383),FSTL5(dist=809491)	5.41e-10	4.14e-09	-24.1917
chr5	94871044	94871310	intronic	TTC37	5.39e-10	4.14e-09	-14.008
chr19	54604882	54605120	intronic	OSCAR	5.43e-10	4.15e-09	14.5798
chr5	89369200	89369492	intergenic	MIR3660(dist=56663),LINC01339(dist=84664)	5.48e-10	4.18e-09	13.1547
chr7	6163064	6163279	intronic	USP42	5.69e-10	4.34e-09	-18.4846
chr1	232985106	232985341	intergenic	MAP10(dist=39431),NTPCR(dist=101016)	5.77e-10	4.39e-09	-15.8604
chr2	218621193	218621498	ncRNA_exonic	DIRC3	5.79e-10	4.4e-09	11.3999
chr11	93770158	93770468	intronic	HEPHL1	6.23e-10	4.71e-09	-26.5349
chr3	58291813	58292385	UTR5	HTD2(NM_001348713:c.-11369_-11197delins0,NM_001348715:c.-11369_-11197delins0,NM_001348714:c.-11369_-11197delins0,NM_001348712:c.-11094_-10963delins0),RPP14(NM_007042:c.-4085_-3913delins0,NM_001098783:c.-3810_-3679delins0)	6.31e-10	4.76e-09	-10.2294
chrX	68525550	68525891	intergenic	LINC00269(dist=95783),FAM155B(dist=198278)	6.32e-10	4.77e-09	-22.6744
chr12	56248568	56248843	intergenic	MMP19(dist=11848),PYM1(dist=46354)	6.4e-10	4.82e-09	10.0079
chr14	38080239	38080678	intronic	TTC6	6.47e-10	4.86e-09	-18.799
chrX	138060454	138060720	intronic	FGF13	6.53e-10	4.9e-09	12.8954
chr15	67350110	67350330	ncRNA_intronic	LOC102723493	6.7e-10	5.02e-09	-23.6184
chr1	163615326	163615753	intergenic	LOC100422212(dist=222345),PBX1(dist=912668)	7.02e-10	5.24e-09	12.7577
chr19	49398604	49399336	exonic	TULP2	7.07e-10	5.28e-09	-10.4565
chrX	140591020	140591277	ncRNA_exonic	SPANXA2-OT1	7.28e-10	5.43e-09	57.6846
chr5	158635191	158635398	intronic	RNF145	7.48e-10	5.56e-09	31.0263
chr2	43904924	43905742	intronic	PLEKHH2	7.55e-10	5.61e-09	-35.4712
chr1	41328934	41329210	upstream	CITED4(dist=899)	7.58e-10	5.63e-09	-12.4219
chr3	43423732	43424006	intronic	ANO10	8.12e-10	6.02e-09	-13.8529
chr18	721258	721533	downstream	YES1(dist=55)	8.11e-10	6.02e-09	-17.7543
chr9	30862247	30862511	intergenic	LINC01242(dist=453795),LINC01243(dist=509098)	8.29e-10	6.14e-09	-12.3519
chr20	43945121	43945661	exonic	RBPJL	8.51e-10	6.29e-09	14.8608
chr19	9790160	9791043	intergenic	ZNF562(dist=4384),ZNF812P(dist=8493)	8.54e-10	6.31e-09	-23.3813
chr18	69304103	69304377	intergenic	LINC01541(dist=57911),LINC01899(dist=95475)	8.81e-10	6.5e-09	-30.3499
chr7	89975785	89976027	upstream	GTPBP10(dist=3)	9.24e-10	6.8e-09	-28.5558
chr5	55580375	55580586	intergenic	ANKRD55(dist=51218),LINC01948(dist=173036)	9.44e-10	6.92e-09	-11.359
chr17	42385524	42386393	exonic	RUNDC3A	9.47e-10	6.94e-09	-21.7541
chr9	101225868	101226570	intronic	GABBR2	1.01e-09	7.41e-09	22.6948
chr6	74104425	74104878	exonic	DDX43	1.04e-09	7.57e-09	26.2842
chr5	100389418	100389648	intergenic	ST8SIA4(dist=150432),SLCO4C1(dist=1180044)	1.04e-09	7.58e-09	13.6364
chr19	52598480	52599238	UTR5	ZNF841(NM_001369829:c.10964_10774delins0,NM_001369830:c.28232_28042delins0,NM_001369827:c.10964_10774delins0,NM_001369826:c.10964_10774delins0,NM_001352298:c.10964_10774delins0,NM_001136499:c.10964_10774delins0,NM_001321349:c.28232_28042delins0)	1.07e-09	7.81e-09	18.5102
chr7	136866492	136866709	intergenic	LOC349160(dist=17404),PTN(dist=45383)	1.19e-09	8.65e-09	12.8931
chr4	165206616	165206909	intronic	MARCHF1	1.2e-09	8.66e-09	12.5139
chr19	21758593	21758874	intergenic	ZNF429(dist=35124),LOC400682(dist=73596)	1.2e-09	8.66e-09	-28.1609
chr5	127088384	127088694	intronic	CCDC192	1.2e-09	8.7e-09	14.4993
chr5	59189046	59189894	exonic	PDE4D	1.24e-09	8.95e-09	-24.8238
chr5	148033472	148034080	UTR5	HTR4(NM_000870:c.-17048_-17503delins0)	1.24e-09	8.95e-09	-25.1613
chr12	15475318	15475901	exonic	PTPRO	1.3e-09	9.33e-09	-18.1245
chr12	75699310	75699513	intronic	CAPS2	1.31e-09	9.41e-09	28.3019
chr4	9760254	9760517	intergenic	MIR548I2(dist=202317),DRD5(dist=22741)	1.31e-09	9.42e-09	40.2597
chr1	17380456	17380722	exonic	SDHB	1.33e-09	9.55e-09	12.4478
chr17	21953369	21954291	intergenic	FLJ36000(dist=40299),MTRNR2L1(dist=68146)	1.34e-09	9.57e-09	16.7883
chr13	81676169	81676419	intergenic	LINC00377(dist=57592),LINC00564(dist=123582)	1.37e-09	9.82e-09	-21.4516
chr3	58802156	58802373	intronic	CFAP20DC	1.41e-09	1.01e-08	-14.2853
chr6	64647335	64647566	intronic	EYS	1.42e-09	1.01e-08	18.6626
chr10	19793626	19793907	intronic	MALRD1	1.41e-09	1.01e-08	-46.3182
chr13	109994987	109995261	intergenic	MYO16(dist=134634),LINC00399(dist=57782)	1.48e-09	1.06e-08	24.2467
chr22	18121280	18122009	exonic	BCL2L13	1.51e-09	1.07e-08	-14.3985
chr4	159062780	159063396	intronic	GASK1B	1.6e-09	1.14e-08	-24.7423
chr5	68513514	68514200	exonic	MRPS36	1.61e-09	1.14e-08	-41.0066
chr16	25209870	25210080	intergenic	LCMT1(dist=20321),AQP8(dist=18188)	1.61e-09	1.14e-08	-26.9291
chr3	16242713	16242996	intronic	GALNT15	1.64e-09	1.16e-08	-15.087
chr18	30782079	30782314	intronic	CCDC178	1.66e-09	1.17e-08	16.0621
chr7	129690960	129691326	exonic	ZC3HC1	1.69e-09	1.19e-08	42.4242
chr10	113444958	113445206	intergenic	HEAT2(dist=566604),GPAM(dist=464417)	1.7e-09	1.2e-08	-18.6846
chr5	148942033	148942305	intergenic	CSNK1A1(dist=11031),ARHGEF37(dist=18756)	1.76e-09	1.24e-08	-67.9021
chr9	73589170	73589450	intronic	TRPM3	1.81e-09	1.27e-08	-23.8617
chr11	89997065	89997304	ncRNA_intronic	DISC1FP1	1.81e-09	1.27e-08	10.2784
chr14	71843897	71844106	intronic	SIPA1L1	1.81e-09	1.27e-08	-29.4118
chr21	24716467	24716678	intergenic	MIR6130(dist=264753),D21S2088E(dist=16748)	1.83e-09	1.28e-08	-33.3333
chr22	41185197	41185416	intronic	SLC25A17	1.83e-09	1.28e-08	-30.0099
chr4	90362356	90362630	intergenic	GPRIN3(dist=133405),SNCA(dist=282620)	1.84e-09	1.29e-08	-17.8082
chr4	111797598	111797841	intergenic	MIR297(dist=15795),FAM241A(dist=1268769)	1.97e-09	1.37e-08	-25.4727
chr4	76553359	76553595	intronic	CDKL2	2.01e-09	1.4e-08	-21.2121
chr3	184870185	184871525	exonic	C3orf70	2.06e-09	1.43e-08	-14.8515
chr12	82030066	82030340	intronic	PPFIA2	2.1e-09	1.45e-08	-12.5946
chr17	53241826	53242109	UTR3	STXBP4(NM_178509:c.*4554_*4837delins0)	2.15e-09	1.48e-08	-24.6962
chr7	32529753	32530146	exonic	LSM5	2.18e-09	1.5e-08	-12.8214
chr1	45987163	45987803	UTR5	PRDX1(NM_181696:c.2895_2592delins0,NM_002574:c.2895_2566delins0,NM_181697:c.2841_2786delins0)	2.21e-09	1.52e-08	53.1855
chr3	51016231	51016583	intronic	DOCK3	2.27e-09	1.56e-08	-21.5746
chr16	29703326	29704331	intronic	QPRT	2.27e-09	1.56e-08	-10.0307
chrX	34165064	34165389	intergenic	FAM47A(dist=14617),TMEM47(dist=479803)	2.3e-09	1.58e-08	-17.4218
chrX	21874261	21874825	exonic	YY2	2.33e-09	1.59e-08	17.475
chr6	55786184	55786425	intergenic	BMP5(dist=45796),COL21A1(dist=134963)	2.36e-09	1.61e-08	-14.8544
chr10	101969866	101970140	intronic	CHUK	2.36e-09	1.61e-08	33.3333
chr7	84964680	84964922	intergenic	SEMA3D(dist=85121),LINC00972(dist=85516)	2.49e-09	1.69e-08	-14.8792
chr12	95397382	95397611	exonic	NDUFA12	2.52e-09	1.71e-08	12.8179
chr3	38813905	38814137	intronic	SCN10A	2.54e-09	1.73e-08	-10.9896
chr7	33567007	33567231	intronic	BBS9	2.59e-09	1.75e-08	-27.6566
chr10	76704289	76704562	intronic	KAT6B	2.57e-09	1.75e-08	-38.3459
chr16	1660054	1665095	exonic	CRAMP1	2.62e-09	1.77e-08	-28.9379
chr3	150040761	150041154	ncRNA_intronic	LINC01214	2.65e-09	1.78e-08	-22.8464
chr12	6294537	6294768	intergenic	VWF(dist=60701),CD9(dist=14344)	2.63e-09	1.78e-08	-29.1667
chr2	73054128	73054412	upstream	EXOC6B(dist=966)	2.7e-09	1.82e-08	-12.9484
chr14	35591126	35592003	exonic	PPP2R3C	2.8e-09	1.88e-08	-13.1926
chr16	53143626	53143892	intronic	CHD9	2.81e-09	1.88e-08	10.7784
chr1	166479170	166479403	intergenic	LINC01675(dist=19894),FMO9P(dist=93750)	2.87e-09	1.92e-08	-22.6545
chr7	151328862	151330188	exonic	PRKAG2	2.86e-09	1.92e-08	-28.5994
chr8	76190738	76191049	ncRNA_exonic	CASC9	2.92e-09	1.95e-08	-47.8592
chr13	84687571	84687844	intergenic	SLITRK1(dist=230962),LINC00333(dist=26893)	2.93e-09	1.95e-08	-10.394
chr1	24958424	24958707	intergenic	NCMAP(dist=22606),SRRM1(dist=11086)	2.99e-09	1.99e-08	-29.1139
chr19	30433004	30433865	exonic	URI1	2.99e-09	1.99e-08	-27.7926
chr14	26999185	26999415	intronic	NOVA1	3.05e-09	2.02e-08	10.9319
chr1	172495260	172495532	intergenic	C1orf105(dist=57291),SUCO(dist=5957)	3.14e-09	2.08e-08	-47.4522
chr5	19803951	19804187	intronic	CDH18	3.22e-09	2.13e-08	11.435
chr3	41947430	41947704	intronic	ULK4	3.25e-09	2.15e-08	-33.3333
chr20	6701493	6701767	intergenic	CASC20(dist=192387),LINC01713(dist=9621)	3.25e-09	2.15e-08	12.5352
chr5	139486931	139487864	ncRNA_exonic	MALINC1	3.33e-09	2.2e-08	-38.0927
chr1	46806339	46806836	exonic	NSUN4	3.38e-09	2.23e-08	12.2046
chr1	213877451	213877724	intergenic	RPS6KC1(dist=429334),PROX1-AS1(dist=115260)	3.39e-09	2.23e-08	-29.9077
chr8	1555745	1556139	ncRNA_intronic	DLGAP2-AS1	3.39e-09	2.24e-08	39.3939
chr11	20818831	20819099	intronic	NELL1	3.43e-09	2.25e-08	-13.7248
chr10	97429541	97429814	intronic	TCTN3	3.67e-09	2.4e-08	-14.9824
chr11	72852176	72854160	exonic	FCHSD2	3.67e-09	2.4e-08	-32.5581
chr12	121533571	121533923	intergenic	OASL(dist=56526),P2RX7(dist=36756)	3.65e-09	2.4e-08	18.3994
chr19	50204582	50205003	exonic	CPT1C	3.67e-09	2.4e-08	-19.9834
chr8	48676838	48677109	intergenic	CEBPD(dist=26112),PRKDC(dist=8565)	3.79e-09	2.48e-08	32.0988
chr11	46867194	46868077	ncRNA_exonic	LRP4-AS1	3.83e-09	2.5e-08	-24.2614
chr3	146510405	146510627	intergenic	PLSCR5(dist=186402),LINC02010(dist=129083)	4.03e-09	2.62e-08	-43.75
chr3	29153158	29153450	intergenic	LINC00693(dist=353330),RBMS3-AS3(dist=152235)	4.1e-09	2.66e-08	-13.5284
chr2	24345990	24346793	UTR5	FAM228B(NM_001145710:c.-893_-829delins0),PFN4(NM_199346:c.799_585delins0)	4.15e-09	2.69e-08	14.2377
chr6	138978715	138978939	intergenic	NHSL1(dist=85009),FLJ46906(dist=33866)	4.18e-09	2.71e-08	-11.5956
chr16	4303025	4304225	ncRNA_exonic	LINC01569	4.55e-09	2.94e-08	-12.4627
chr8	11536767	11539042	intronic	GATA4	4.63e-09	2.99e-08	22.4719
chr7	105516844	105517963	exonic	ATXN7L1	4.7e-09	3.03e-08	-70
chr16	82077010	82077246	intronic	HSD17B2	4.82e-09	3.11e-08	16.488
chr10	64163135	64163374	intronic	ZNF365	4.99e-09	3.21e-08	-30.1213
chr2	220180319	220180588	intergenic	PTPRN(dist=6196),RESP18(dist=11542)	5.04e-09	3.24e-08	-14.8269
chr12	72156107	72156337	intronic	RAB21	5.04e-09	3.24e-08	-18.3761
chr12	94118696	94118932	ncRNA_intronic	LOC101928731	5.12e-09	3.28e-08	11.8127
chrX	81673329	81673553	intergenic	SH3BGRL(dist=1119283),POU3F4(dist=1089745)	5.28e-09	3.38e-08	-10.0831
chrX	48910926	48911514	UTR5	CCDC120(NM_001271836:c.-8707_-8402delins0)	5.3e-09	3.4e-08	17.5439
chrX	75227238	75227532	intergenic	MAGEE2(dist=222149),PBDC1(dist=165232)	5.44e-09	3.48e-08	-23.0814
chr20	8581280	8581754	intronic	PLCB1	5.58e-09	3.56e-08	-24.5603
chr6	86119184	86119402	intergenic	LINC02535(dist=4664),NT5E(dist=39900)	5.59e-09	3.57e-08	11.9048
chr3	157568103	157568335	intergenic	SLC66A1L(dist=249220),SHOX2(dist=245359)	5.67e-09	3.61e-08	-24.4444
chr18	72714479	72714718	intronic	ZNF407	5.72e-09	3.65e-08	15.2542
chr10	31758280	31758507	intronic	ZEB1	5.91e-09	3.76e-08	11.3803
chr2	60687822	60688992	exonic	BCL11A	5.97e-09	3.79e-08	-66.6667
chrX	18122565	18122857	ncRNA_exonic	LINC01456	6.01e-09	3.82e-08	-12.4016
chr11	84798603	84798884	intronic	DLG2	6.06e-09	3.84e-08	-16.6948
chr4	48321535	48321768	intergenic	TEC(dist=49680),SLAIN2(dist=21778)	6.07e-09	3.85e-08	-24.5236
chr2	134304572	134304814	intronic	NCKAP5	6.1e-09	3.86e-08	-15.528
chr17	8041979	8042415	intergenic	HES7(dist=14555),PER1(dist=1375)	6.17e-09	3.91e-08	-35.2941
chr1	100298850	100299120	intergenic	FRRS1(dist=66659),AGL(dist=16797)	6.29e-09	3.97e-08	21.4598
chr4	15244752	15245033	ncRNA_intronic	C1QTNF7-AS1	6.52e-09	4.11e-08	-19.862
chr15	31617763	31620908	exonic	KLF13	6.55e-09	4.13e-08	-20.4082
chrX	26338118	26338545	intergenic	MAGEB5(dist=101731),VENTXP1(dist=237909)	6.55e-09	4.13e-08	-19.0152
chr16	19729194	19730048	exonic	IQCK,KNOP1	6.57e-09	4.14e-08	-22.5429
chr17	67559947	67560223	intergenic	MAP2K6(dist=9941),LINC01483(dist=29905)	6.59e-09	4.14e-08	-12.997
chr1	77601931	77602217	intronic	PIGK	6.63e-09	4.16e-08	-21.8323
chr10	81664389	81665076	ncRNA_exonic	BMS1P21	6.83e-09	4.29e-08	-61.1483
chr6	89424183	89424457	intronic	RNGTT	6.96e-09	4.35e-08	-34.1807
chr6	114253161	114253509	downstream	HDAC2(dist=683)	7.05e-09	4.4e-08	16.242
chr2	140766295	140766576	intergenic	YY1P2(dist=1109551),LRP1B(dist=222416)	7.06e-09	4.41e-08	-30.4965
chr3	4958239	4958548	ncRNA_intronic	BHLHE40-AS1	7.14e-09	4.44e-08	39.8061
chrX	147738042	147738321	intronic	AFF2	7.14e-09	4.44e-08	-17.6282
chr7	28955908	28956135	intergenic	CREB5(dist=90397),TRIL(dist=36839)	7.34e-09	4.56e-08	-32.3626
chr2	158061727	158061964	intergenic	GPD2(dist=618812),GALNT5(dist=52253)	7.51e-09	4.66e-08	-13.3015
chr6	108169396	108169790	intergenic	SCML4(dist=23879),SEC63(dist=19170)	7.73e-09	4.79e-08	-34.1615
chr15	48613905	48614186	intergenic	SLC12A1(dist=17630),DUT(dist=9106)	7.75e-09	4.8e-08	26.6692
chr1	1811760	1811982	intronic	GNB1	7.8e-09	4.82e-08	-26.3158
chr6	3157400	3158418	exonic	TUBB2A	7.98e-09	4.92e-08	-19.7861
chr1	117664180	117665148	UTR5	TRIM45(NM_025188:c.548_357delins0,NM_001145635:c.548_357delins0)	8.05e-09	4.96e-08	-10.4167
chr13	27914860	27915128	intergenic	RASL11A(dist=65535),GTF3A(dist=83628)	8.26e-09	5.08e-08	-48.7464
chr2	38977535	38978684	exonic	SRSF7	8.48e-09	5.21e-08	-11.4263
chr11	124006259	124006533	intronic	VWA5A	8.81e-09	5.41e-08	-13.5374
chr5	107758306	107758580	intergenic	FBXL17(dist=40507),LINC01023(dist=304946)	8.9e-09	5.46e-08	19.4916
chr9	85843496	85843739	intergenic	RASEF(dist=165439),FRMD3(dist=14166)	9.06e-09	5.53e-08	-49.6106
chr14	36909488	36909725	intergenic	MBIP(dist=119606),SFTA3(dist=32769)	9.21e-09	5.62e-08	19.1685
chr4	104640559	104640797	exonic	TACR3	9.45e-09	5.75e-08	-31.9616
chr1	149398825	149399250	ncRNA_exonic	H2BP2,H3P4	9.75e-09	5.93e-08	10.5856
chr3	16645948	16647131	exonic	DAZL	9.9e-09	6.01e-08	-25.3521
chr16	89177781	89178004	intronic	ACSF3	1e-08	6.07e-08	-36.3604
chr17	50364203	50364440	intergenic	CA10(dist=126826),LINC01982(dist=103442)	1.05e-08	6.35e-08	27.8107
chr1	40334918	40335724	intronic	TRIT1	1.06e-08	6.39e-08	16.4539
chr9	77039340	77039558	intergenic	LOC101927358(dist=40894),RORB-AS1(dist=48793)	1.06e-08	6.39e-08	19.2308
chr3	197807029	197808734	ncRNA_exonic	ANKRD18DP	1.07e-08	6.42e-08	13.001
chr2	152954633	152955784	exonic	CACNB4	1.09e-08	6.58e-08	-16.6667
chr10	13162042	13162284	intronic	OPTN	1.1e-08	6.61e-08	-16.5988
chr7	63386608	63387094	intergenic	MIR4283-1(dist=305061),ZNF722P(dist=72090)	1.11e-08	6.65e-08	16.0325
chr10	96761029	96761299	intergenic	CYP2C9(dist=11181),CYP2C8(dist=35230)	1.14e-08	6.84e-08	-10.6061
chr13	100649322	100650388	ncRNA_exonic	LINC00554	1.16e-08	6.95e-08	-26.0135
chr6	73978580	73978970	intronic	KHDC1	1.18e-08	7.07e-08	-24.8677
chr1	116184380	116185561	UTR5	VANGL1(NM_001172411:c.-9444_-9328delins0,NM_138959:c.-9444_-9328delins0,NM_001172412:c.-8785_-8708delins0)	1.19e-08	7.14e-08	12.2503
chrX	63477808	63478235	intergenic	ASB12(dist=27321),MTMR8(dist=9726)	1.21e-08	7.19e-08	12.3197
chr12	79439048	79439273	intronic	SYT1	1.23e-08	7.35e-08	19.1592
chrX	82797422	82797849	intergenic	POU3F4(dist=30294),CYLC1(dist=318285)	1.24e-08	7.38e-08	-13.4538
chr6	106277210	106277440	intergenic	PREP(dist=426253),PRDM1(dist=256771)	1.25e-08	7.42e-08	-20.4082
chr3	119217308	119217756	exonic	TIMMDC1	1.26e-08	7.47e-08	-16
chr9	82817108	82817344	intergenic	LINC01507(dist=167638),TLE1(dist=1381254)	1.26e-08	7.47e-08	-16.0932
chr14	50156980	50157253	intergenic	POLE2(dist=1882),KLHDC1(dist=2585)	1.27e-08	7.53e-08	-11.7989
chr3	26445093	26445385	intergenic	LINC00692(dist=529907),LRRC3B(dist=218912)	1.32e-08	7.84e-08	-46.9853
chr3	20227289	20227956	ncRNA_exonic	SGO1-AS1	1.36e-08	8.03e-08	-51.9489
chr6	80246771	80247420	UTR5	LCA5(NM_001122769:c.18536_18271delins0,NM_181714:c.18536_18222delins0)	1.37e-08	8.1e-08	16.1447
chr4	33525918	33526197	intergenic	LINC02353(dist=1171076),LOC101928622(dist=371764)	1.38e-08	8.13e-08	-14.1154
chr2	234652246	234652720	exonic	DNAJB3	1.39e-08	8.18e-08	-33.5404
chr17	57978570	57978810	intronic	RPS6KB1	1.4e-08	8.25e-08	-24.9327
chr7	107383657	107385021	exonic	CBLL1	1.43e-08	8.42e-08	22.1544
chrX	119773706	119773981	intergenic	C1GALT1C1(dist=9701),CT47B1(dist=232471)	1.44e-08	8.46e-08	-14.004
chr19	22193330	22193583	intronic	ZNF208	1.47e-08	8.58e-08	23.4899
chr20	110736	111052	intergenic	DEFB125(dist=33001),DEFB126(dist=12179)	1.48e-08	8.63e-08	-15.555
chr9	82115126	82115361	intergenic	LOC101927450(dist=354545),TLE4(dist=71327)	1.48e-08	8.67e-08	16.7145
chr22	37655605	37655839	intergenic	RAC2(dist=15296),CYTH4(dist=22710)	1.54e-08	8.96e-08	17.4899
chr3	98648172	98648446	intergenic	DCBLD2(dist=27633),COL8A1(dist=708992)	1.55e-08	9.01e-08	-13.5516
chr6	142117380	142117654	intergenic	MIR4465(dist=1112360),NMBR(dist=277967)	1.55e-08	9.01e-08	-11.4772
chr4	124105713	124105987	intronic	SPATA5	1.59e-08	9.22e-08	19.2829
chr10	29595200	29595474	intronic	LYZL1	1.59e-08	9.23e-08	-15.4601
chr7	79535867	79536104	intergenic	MAGI2-AS3(dist=435343),GNAI1(dist=228043)	1.6e-08	9.24e-08	-22.8156
chr5	4502106	4502348	intergenic	IRX1(dist=900589),LINC02114(dist=271246)	1.6e-08	9.29e-08	13.6488
chr13	61591051	61591321	intergenic	LINC00378(dist=321117),MIR3169(dist=182611)	1.64e-08	9.44e-08	20.3987
chr2	84758496	84758726	intronic	DNAH6	1.69e-08	9.73e-08	14.7059
chr20	30071912	30072315	exonic	REM1	1.69e-08	9.73e-08	11.9281
chr17	45474521	45475670	intronic	EFCAB13	1.7e-08	9.8e-08	-13.9575
chr5	82373102	82373347	exonic	TMEM167A	1.75e-08	1.01e-07	-15.819
chr18	70555813	70556093	intergenic	LOC100505797(dist=7179),LINC02864(dist=265200)	1.76e-08	1.01e-07	-15.0418
chr11	133734701	133735164	intergenic	SPATA19(dist=19293),IGSF9B(dist=31172)	1.77e-08	1.02e-07	-11.4396
chr20	44462383	44463169	exonic	SNX21	1.8e-08	1.03e-07	-26.7442
chr2	177001221	177001783	ncRNA_exonic	HOXD-AS2,LOC401021	1.82e-08	1.04e-07	11.4809
chr4	16362416	16362766	intergenic	TAPT1-AS1(dist=102606),LDB2(dist=140391)	1.82e-08	1.04e-07	-28.9538
chr7	99678768	99679702	UTR5	ZNF3(NM_017715:c.4366_4278delins0,NM_001318137:c.6146_6058delins0,NM_001371210:c.4366_4278delins0,NM_001278290:c.4407_4278delins0,NM_001318135:c.4366_4278delins0,NM_001371213:c.4595_4423delins0,NM_001371214:c.4366_4278delins0,NM_001371215:c.6375_6203delins0,NM_001371216:c.6146_6058delins0,NM_001278292:c.6146_6058delins0,NM_001371218:c.6555_6467delins0,NM_001278291:c.6146_6058delins0,NM_001362776:…	1.84e-08	1.05e-07	23.4924
chr1	70812491	70812732	intronic	ANKRD13C	1.87e-08	1.06e-07	-42.2504
chr4	83206021	83206535	intergenic	RASGEF1B(dist=812960),HNRNPD(dist=67116)	1.87e-08	1.06e-07	-10.6155
chr13	32719696	32719977	intronic	FRY	1.86e-08	1.06e-07	13.1251
chr18	61924541	61924822	ncRNA_intronic	LINC01538,LINC01924	1.9e-08	1.08e-07	-23.4335
chr3	57583020	57583611	ncRNA_exonic	ARF4-AS1	1.92e-08	1.09e-07	-20.3226
chr2	13065958	13066192	intergenic	TRIB2(dist=183100),LOC100506474(dist=40716)	1.99e-08	1.13e-07	22.0238
chr11	25136801	25137038	intergenic	LUZP2(dist=32617),ANO3(dist=1073632)	1.99e-08	1.13e-07	35.9113
chr1	62661337	62661704	intronic	L1TD1	2.03e-08	1.15e-07	29.5677
chr12	30060151	30060417	intergenic	TMTC1(dist=122459),IPO8(dist=721498)	2.07e-08	1.17e-07	-26.6425
chr1	144590971	144591186	intronic	NBPF19,NBPF20	2.08e-08	1.18e-07	-11.977
chr2	210616579	210616912	intergenic	MAP2(dist=17743),UNC80(dist=19644)	2.13e-08	1.2e-07	-40.5857
chr6	107078823	107079033	intronic	QRSL1	2.16e-08	1.22e-07	-46.1272
chr3	45429912	45430237	UTR5	LARS2(NM_015340:c.-5878_-5774delins0,NM_001368263:c.-5878_-5774delins0)	2.19e-08	1.23e-07	-17.8082
chr2	201450526	201451027	exonic	AOX1	2.24e-08	1.26e-07	14.114
chr4	155547984	155548322	intergenic	FGG(dist=14024),LRAT(dist=113671)	2.23e-08	1.26e-07	13.7755
chr9	18508903	18509184	intronic	ADAMTSL1	2.27e-08	1.27e-07	-22.3202
chr18	36622636	36622862	intergenic	MIR4318(dist=1385458),MIR924HG(dist=164026)	2.27e-08	1.27e-07	-14.7267
chr2	219644157	219644399	intergenic	TTLL4(dist=24019),CYP27A1(dist=2471)	2.35e-08	1.32e-07	-10.2659
chr9	29398580	29398846	intergenic	LINGO2(dist=184981),LINC01242(dist=990087)	2.37e-08	1.32e-07	-13.5525
chr11	105345211	105345432	intergenic	CARD18(dist=334715),GRIA4(dist=135368)	2.39e-08	1.33e-07	-11.0669
chr17	7599676	7599912	intronic	WRAP53	2.38e-08	1.33e-07	18.9474
chr20	30950164	30950394	intronic	ASXL1	2.38e-08	1.33e-07	-62.5
chr3	571794	572072	intergenic	CHL1(dist=120697),LINC01266(dist=61716)	2.48e-08	1.38e-07	-12.6587
chr13	23107932	23108210	intergenic	LINC00540(dist=257273),LINC00621(dist=342321)	2.48e-08	1.38e-07	-15.5703
chrX	36346646	36346919	intronic	CFAP47	2.48e-08	1.38e-07	11.8421
chr19	6530826	6531552	exonic	TNFSF9	2.52e-08	1.4e-07	-30.4
chr9	6006964	6008676	exonic	KIAA2026	2.58e-08	1.43e-07	35.2941
chr5	121297504	121297895	exonic	SRFBP1	2.6e-08	1.44e-07	10.7734
chr2	126131468	126131726	intergenic	CNTNAP5(dist=452673),LINC01941(dist=735951)	2.65e-08	1.46e-07	-31.6202
chr15	96888958	96889417	intergenic	NR2F2(dist=5466),SPATA8-AS1(dist=425818)	2.67e-08	1.47e-07	14.1574
chr17	205475	206667	intergenic	RPH3AL(dist=2842),LOC105371430(dist=47659)	2.69e-08	1.48e-07	23.637
chr4	182474654	182474890	intergenic	LINC02500(dist=288472),TEMN3-AS1(dist=266268)	2.75e-08	1.51e-07	-20.3901
chr15	40970650	40970878	intergenic	KNL1(dist=14111),RAD51-AS1(dist=15073)	2.78e-08	1.53e-07	-32.4964
chr9	68726056	68726939	ncRNA_exonic	FRG1HP	2.85e-08	1.56e-07	-20.8895
chr11	94245546	94245891	exonic	C11orf97	3e-08	1.64e-07	14.3763
chr12	10276081	10276362	intronic	CLEC7A	2.99e-08	1.64e-07	-11.4358
chr19	6370237	6370533	UTR3	CLPP(NM_006012:c.*1516_*1532delins0)	2.99e-08	1.64e-07	14.9516
chr19	55630821	55631055	intergenic	PPP1R12C(dist=1816),MIR7975(dist=3538)	3.01e-08	1.64e-07	-17.3729
chr17	60261284	60261659	intergenic	MED13(dist=118645),TBC1D3P2(dist=80408)	3.04e-08	1.66e-07	-15.2044
chr1	162456779	162457057	intergenic	SH2D1B(dist=74853),UHMK1(dist=9907)	3.08e-08	1.68e-07	-16.882
chr3	193638220	193638482	intergenic	LINC02038(dist=76422),LINC02026(dist=36679)	3.08e-08	1.68e-07	28.5714
chr19	37807292	37809033	UTR5	ZNF875(NM_001329771:c.-29401_-29152delins0,NM_001329765:c.-7040_-6791delins0,NM_001329770:c.-7040_-6791delins0,NM_001329775:c.-29401_-29152delins0,NM_001329767:c.-7040_-6791delins0,NM_001329766:c.-7040_-6791delins0,NM_001329774:c.-29401_-29152delins0,NM_001329763:c.-17343_-17094delins0)	3.08e-08	1.68e-07	50
chr5	114598301	114598657	exonic	PGGT1B	3.13e-08	1.7e-07	-29.0293
chr15	57179277	57179838	ncRNA_exonic	LOC145783	3.14e-08	1.7e-07	-31.5373
chr2	153191492	153192974	exonic	FMNL2	3.19e-08	1.73e-07	-13.0637
chr17	19786000	19786233	intergenic	ULK2(dist=14751),AKAP10(dist=21383)	3.29e-08	1.78e-07	25.4851
chr6	89359138	89359403	intronic	RNGTT	3.31e-08	1.79e-07	-13.379
chr13	107443967	107444178	intergenic	LINC00443(dist=119439),FAM155A(dist=371681)	3.37e-08	1.82e-07	-19.192
chr15	36881766	36882001	intronic	CDIN1	3.43e-08	1.85e-07	18.6859
chr8	29952635	29953584	exonic	LEPROTL1	3.49e-08	1.88e-07	-40.9091
chr22	44207886	44208435	UTR5	EFCAB6(NM_022785:c.29987_29850delins0,NM_198856:c.56489_56352delins0)	3.55e-08	1.91e-07	11.5749
chr3	35457999	35458280	intergenic	LOC101928135(dist=22484),ARPP21(dist=222065)	3.57e-08	1.92e-07	-12.7443
chr5	129254521	129254802	intronic	CHSY3	3.65e-08	1.96e-07	-26.7647
chr3	124706388	124706660	intronic	HEG1	3.78e-08	2.03e-07	-33.2168
chrX	30906901	30907728	UTR5	TAB3(NM_152787:c.29666_29526delins0)	3.79e-08	2.03e-07	-14.5148
chr18	76397483	76398378	intergenic	LINC01029(dist=691800),SALL3(dist=341897)	3.85e-08	2.06e-07	24.0133
chr1	168176931	168177742	intergenic	TIPRL(dist=5584),SFT2D2(dist=17500)	3.9e-08	2.08e-07	-23.19
chr11	62606541	62608721	exonic	WDR74	3.96e-08	2.11e-07	-10.9232
chr3	181263466	181263702	ncRNA_intronic	SOX2-OT	4.03e-08	2.15e-07	13.9113
chr4	81024465	81024701	intergenic	ANTXR2(dist=29839),PRDM8(dist=81723)	4.1e-08	2.18e-07	-14.0845
chr18	513913	514150	ncRNA_intronic	LINC01925	4.1e-08	2.18e-07	-13.0631
chr21	30459971	30460214	intronic	MAP3K7CL	4.17e-08	2.21e-07	-19.4394
chr12	8179982	8180269	intergenic	SLC2A3(dist=91199),FOXJ2(dist=5043)	4.24e-08	2.25e-07	-20.297
chr9	86535742	86536646	UTR5	KIF27(NM_001354069:c.5841_5780delins0,NM_017576:c.5841_5780delins0,NM_001271928:c.5953_5780delins0,NM_001271927:c.5953_5780delins0,NM_001354071:c.12963_12902delins0,NM_001354070:c.12963_12902delins0)	4.31e-08	2.28e-07	-12.6312
chr7	115474152	115474385	intergenic	SNORA25B(dist=252657),TFEC(dist=100817)	4.35e-08	2.3e-07	-10.8787
chr6	26322456	26322864	intergenic	H4C8(dist=36694),BTN3A2(dist=42523)	4.46e-08	2.35e-07	14.8352
chrX	142147918	142148157	intergenic	SPANXN4(dist=25852),SPANXN3(dist=448407)	4.47e-08	2.36e-07	-12.3747
chr1	151184127	151184407	intronic	PIP5K1A	4.54e-08	2.39e-07	19.709
chr5	101512784	101513070	intergenic	ST8SIA4(dist=1273798),SLCO4C1(dist=56622)	4.54e-08	2.39e-07	-11.8238
chr6	69344732	69345483	UTR5	ADGRB3(NM_001704:c.-3394_-3085delins0)	4.6e-08	2.42e-07	-19.59
chr7	23513534	23514412	intergenic	IGF2BP3(dist=3424),RPS2P32(dist=15595)	4.68e-08	2.45e-07	12.0968
chr18	976438	976865	intergenic	LINC01904(dist=48444),LINC00470(dist=291447)	4.67e-08	2.45e-07	12.4275
chr7	130754582	130754818	ncRNA_intronic	LINC-PINT	4.71e-08	2.47e-07	32.6087
chr13	100422656	100422867	ncRNA_intronic	LOC101927437	4.76e-08	2.49e-07	19.8276
chr1	91729989	91730222	intronic	HFM1	4.8e-08	2.51e-07	20.4471
chr18	12995082	12995359	intronic	CEP192	4.8e-08	2.51e-07	18.6978
chr14	107239343	107239586	intergenic	LINC00221(dist=287814),MIR5195(dist=19514)	4.94e-08	2.57e-07	31.3115
chr1	54821990	54822333	intronic	SSBP3	5.08e-08	2.64e-07	-41.4773
chr7	88388488	88389283	UTR5	ZNF804B(NM_181646:c.-277_-8delins0)	5.09e-08	2.65e-07	-17.56
chr12	2237636	2237873	intronic	CACNA1C	5.09e-08	2.65e-07	-11.459
chr7	13826362	13826635	intergenic	ARL4A(dist=1095779),ETV1(dist=104221)	5.19e-08	2.7e-07	10.6912
chr6	6377515	6377798	ncRNA_intronic	LY86-AS1	5.29e-08	2.75e-07	12.4762
chr2	77525392	77525615	intronic	LRRTM4	5.38e-08	2.78e-07	43.4783
chr5	35614187	35614461	intergenic	PRLR(dist=383598),SPEF2(dist=3504)	5.46e-08	2.82e-07	-16.7634
chr6	106773187	106773803	UTR5	ATG5(NM_001286106:c.9227_9104delins0,NM_001286107:c.9718_9424delins0,NM_001286108:c.9612_9318delins0,NM_001286111:c.9612_9318delins0,NM_004849:c.9552_9318delins0)	5.55e-08	2.87e-07	-26.9663
chr7	30067762	30068600	exonic	PLEKHA8	5.64e-08	2.91e-07	-14.0063
chr5	76372882	76373720	exonic	ZBED3	5.65e-08	2.92e-07	15.8509
chr2	198018925	198019209	intronic	ANKRD44	5.69e-08	2.93e-07	-13.2931
chr15	75386182	75386455	intergenic	PPCDC(dist=43115),C15orf39(dist=107768)	5.68e-08	2.93e-07	33.5285
chr4	164793913	164794191	intronic	MARCHF1	5.71e-08	2.94e-07	10.8278
chr12	39158140	39158414	intronic	CPNE8	5.72e-08	2.94e-07	-16.0152
chr2	203579832	203580264	intronic	FAM117B	5.78e-08	2.97e-07	-31.1187
chr5	119026065	119026375	intergenic	FAM170A(dist=54548),PRR16(dist=773598)	5.91e-08	3.03e-07	22.9731
chr12	133463678	133464858	exonic	CHFR	5.92e-08	3.03e-07	-17.8581
chr14	19888058	19890323	ncRNA_exonic	BMS1P22	6e-08	3.07e-07	-14.3881
chr7	104884888	104885400	intronic	SRPK2	6.02e-08	3.08e-07	-12.7009
chr14	49591000	49591214	intergenic	LINC00648(dist=1326783),RPS29(dist=446492)	6.05e-08	3.1e-07	-24.2899
chr2	178074937	178075245	downstream	LOC105373759(dist=878)	6.22e-08	3.18e-07	10.5604
chr16	75796164	75796402	intergenic	CPHXL(dist=35776),CNTNAP4(dist=514897)	6.39e-08	3.26e-07	16.3697
chr3	185825462	185827003	UTR5	ETV5(NM_004454:c.3221_3072delins0)	6.63e-08	3.37e-07	-16.6845
chr1	52498452	52499505	exonic	KTI12	6.75e-08	3.43e-07	-24.3835
chr13	54851089	54851370	intergenic	LINC00458(dist=144083),MIR1297(dist=34737)	6.75e-08	3.43e-07	-22.6479
chr8	65384943	65385187	intergenic	MIR124-2HG(dist=84882),LOC401463(dist=101679)	6.78e-08	3.44e-07	11.4106
chr14	23182414	23182704	intergenic	OR6J1(dist=78665),OXA1L(dist=53193)	6.78e-08	3.44e-07	-23.6531
chr2	72750624	72750897	intronic	EXOC6B	6.81e-08	3.45e-07	-15.6927
chr3	75960730	75961007	intergenic	ZNF717(dist=126030),ROBO2(dist=399024)	7.01e-08	3.54e-07	-19.1687
chr1	196194085	196194377	downstream	KCNT2(dist=533)	7.1e-08	3.58e-07	-53.5377
chr9	5628570	5629743	exonic	RIC1	7.08e-08	3.58e-07	18.3824
chr8	87906304	87906585	intronic	CNBD1	7.21e-08	3.63e-07	-31.6804
chr12	10815936	10816185	intronic	STYK1	7.3e-08	3.67e-07	-41.4149
chr2	152303479	152303753	intronic	RIF1	7.36e-08	3.7e-07	-31.5909
chr2	52028958	52029232	ncRNA_intronic	LOC730100	7.46e-08	3.74e-07	-29.136
chr11	72694060	72694334	intronic	FCHSD2	7.47e-08	3.74e-07	-21.6867
chr6	84513117	84513469	intergenic	LOC105377879(dist=76903),RIPPLY2(dist=49516)	7.59e-08	3.8e-07	-17.9647
chr2	164652727	164653000	intergenic	FIGN(dist=60209),GRB14(dist=695927)	7.79e-08	3.89e-07	-28.9308
chr2	79129374	79129648	intergenic	LOC105374820(dist=336164),REG3G(dist=123180)	7.86e-08	3.91e-07	-46.6384
chr12	64173448	64174238	exonic	RXYLT1	7.86e-08	3.91e-07	14.7619
chr16	54454127	54454401	intergenic	LINC02140(dist=49516),LOC101927480(dist=426761)	7.85e-08	3.91e-07	-13.2423
chr18	3038337	3038613	intergenic	LPIN2(dist=25195),MYOM1(dist=28192)	7.85e-08	3.91e-07	-38.2536
chr1	172501910	172502545	exonic	SUCO	7.93e-08	3.94e-07	-25.3012
chr5	135802324	135802560	intergenic	TRPC7(dist=101091),SPOCK1(dist=508427)	8.05e-08	4e-07	15.1404
chr8	39765333	39765607	intergenic	ADAM2(dist=69587),IDO1(dist=5803)	8.13e-08	4.04e-07	-44.1208
chrX	19160923	19161233	intergenic	ADGRG2(dist=20168),PDHA1(dist=200812)	8.18e-08	4.06e-07	-13.6316
chr15	102471266	102471544	intergenic	OR4F4(dist=8004),FAM138E(dist=23544)	8.29e-08	4.1e-07	15.3061
chr17	74553220	74554361	ncRNA_exonic	SNHG16	8.27e-08	4.1e-07	-15.1493
chr12	8122902	8123561	intergenic	SLC2A3(dist=34119),FOXJ2(dist=61751)	8.47e-08	4.19e-07	24.5296
chr10	106014245	106015087	exonic	GSTO1	8.51e-08	4.21e-07	-46.6667
chr11	6291338	6291558	exonic	CCKBR	8.63e-08	4.26e-07	-27.451
chr19	3093393	3095055	exonic	GNA11	8.76e-08	4.32e-07	-10.1752
chr1	9832094	9832295	intronic	CLSTN1	8.85e-08	4.36e-07	21.6481
chr5	180601940	180602185	intergenic	OR2V2(dist=19050),LINC01962(dist=15861)	8.86e-08	4.36e-07	10.8283
chr11	101290011	101290292	intergenic	PGR-AS1(dist=260010),TRPC6(dist=32003)	9.09e-08	4.47e-07	11.2541
chr4	147271190	147271617	intronic	SLC10A7	9.16e-08	4.5e-07	13.7441
chr13	50159386	50160106	UTR5	RCBTB1(NM_001352503:c.18279_18165delins0,NM_001352502:c.18279_18165delins0,NM_001352501:c.18279_18165delins0,NM_018191:c.18279_18165delins0,NM_001352506:c.30020_29906delins0,NM_001352500:c.18279_18165delins0,NM_001352504:c.18304_18165delins0,NM_001352505:c.18279_18165delins0)	9.31e-08	4.57e-07	-13.5217
chr10	78104846	78105126	intronic	LRMDA	9.36e-08	4.59e-07	-13.5193
chr17	19853766	19854648	intronic	AKAP10	9.52e-08	4.66e-07	-10.4072
chr5	20443039	20443276	intronic	CDH18	9.56e-08	4.68e-07	21.8182
chr10	103032853	103033172	intergenic	LINC02681(dist=9546),BTRC(dist=80618)	9.84e-08	4.8e-07	-10.5078
chr11	22646706	22647441	exonic	FANCF	9.9e-08	4.83e-07	25
chr1	201924336	201925053	exonic	TIMM17A	1e-07	4.89e-07	-43.0288
chr14	21092935	21093139	intergenic	LOC254028(dist=17555),OR6S1(dist=15716)	1.04e-07	5.04e-07	-13.9318
chr2	113190115	113191274	exonic	RGPD5,RGPD8	1.04e-07	5.07e-07	14.6324
chr20	33658273	33658497	intronic	TRPC4AP	1.06e-07	5.12e-07	16.0766
chr10	65733267	65733576	intergenic	REEP3(dist=348379),ANXA2P3(dist=851709)	1.06e-07	5.14e-07	18.7036
chrX	140178310	140178566	intergenic	SPANXB1(dist=80434),RNU6-9(dist=33649)	1.07e-07	5.19e-07	10.3986
chr1	72353939	72354333	intronic	NEGR1	1.08e-07	5.24e-07	-10.5964
chr5	144994912	144995189	intergenic	KCTD16(dist=1129663),PRELID2(dist=140718)	1.09e-07	5.28e-07	-21.6914
chr2	114647415	114648312	exonic	ACTR3	1.11e-07	5.34e-07	-66.6667
chr8	70878818	70879166	intergenic	SLCO5A1(dist=131605),PRDM14(dist=84720)	1.11e-07	5.35e-07	24.4223
chr1	59789970	59790244	intronic	FGGY	1.13e-07	5.45e-07	-48.9818
chr19	39009876	39010142	exonic	RYR1	1.13e-07	5.45e-07	80
chr5	23462471	23462721	intergenic	CDH12(dist=609018),PRDM9(dist=44543)	1.16e-07	5.59e-07	10.3895
chr6	170731633	170732442	intergenic	FAM120B(dist=15474),PSMB1(dist=111766)	1.17e-07	5.59e-07	-13.9805
chr12	123532974	123533255	intronic	PITPNM2	1.18e-07	5.64e-07	10.7627
chr2	129622143	129622453	ncRNA_exonic	LOC101927881	1.2e-07	5.72e-07	10.4764
chr18	67524125	67524400	UTR3	CD226(NM_001303619:c.*7425_*7150delins0,NM_001303618:c.*7425_*7150delins0,NM_006566:c.*7425_*7150delins0)	1.2e-07	5.72e-07	11.5688
chr1	149337499	149337773	intergenic	LINC02591(dist=45756),H2BP2(dist=3696)	1.24e-07	5.9e-07	18.3544
chr8	50313701	50313924	intergenic	PPDPFL(dist=325049),LOC100507464(dist=95398)	1.24e-07	5.91e-07	38.2979
chr17	3687274	3687525	intronic	ITGAE	1.24e-07	5.91e-07	-22.6027
chr12	111944613	111945407	intronic	ATXN2	1.25e-07	5.93e-07	-33.3333
chr2	165117910	165118128	intergenic	FIGN(dist=525392),GRB14(dist=230799)	1.25e-07	5.96e-07	22.2644
chrX	141281315	141281594	intergenic	MAGEC1(dist=284157),MAGEC2(dist=8534)	1.26e-07	6e-07	-20.3211
chr3	93857118	93857362	intergenic	NSUN3(dist=6443),MIR6730(dist=452294)	1.27e-07	6.02e-07	-12.7705
chr21	10487960	10488241	intergenic	TEKT4P2(dist=519366),TPTE(dist=418502)	1.3e-07	6.14e-07	-11.0642
chr2	212526481	212526759	intronic	ERBB4	1.31e-07	6.19e-07	-18.1674
chr7	108166211	108167077	UTR5	PNPLA8(NM_001256008:c.10644_10538delins0,NM_001256009:c.10644_10538delins0,NM_001256007:c.10644_10538delins0,NM_015723:c.10644_10538delins0,NM_001256010:c.10944_10838delins0)	1.32e-07	6.24e-07	20.7047
chr11	73499580	73499809	intronic	MRPL48	1.33e-07	6.29e-07	-11.468
chr5	218036	219128	exonic	SDHA	1.35e-07	6.37e-07	20.6186
chr9	107888981	107889259	intergenic	ABCA1(dist=198545),SLC44A1(dist=117627)	1.36e-07	6.39e-07	-25.7781
chr7	101088733	101089113	intronic	COL26A1	1.36e-07	6.41e-07	31.6002
chr4	163039434	163039665	intronic	FSTL5	1.37e-07	6.42e-07	-18.8937
chr12	42123241	42123510	intergenic	PDZRN4(dist=154694),LINC02400(dist=34481)	1.39e-07	6.52e-07	-29.4612
chrX	106515698	106516368	intergenic	DNAAF6(dist=28222),FRMPD3-AS1(dist=239845)	1.39e-07	6.54e-07	20.8716
chr18	25323269	25323695	intergenic	LOC105372038(dist=400649),CDH2(dist=207235)	1.41e-07	6.59e-07	-11.1208
chr1	163378203	163378420	intergenic	NUF2(dist=52654),LOC100422212(dist=12440)	1.43e-07	6.67e-07	-30.9216
chr10	69146818	69147198	intronic	CTNNA3	1.45e-07	6.77e-07	-20.1581
chr18	42367540	42367821	intronic	SETBP1	1.45e-07	6.78e-07	-19.0937
chr6	99291327	99291780	intergenic	POU3F2(dist=3993),FBXL4(dist=24631)	1.45e-07	6.79e-07	-40.7143
chr8	104996136	104996389	intronic	RIMS2	1.46e-07	6.8e-07	13.6432
chr20	44935932	44937310	UTR5	CDH22(NM_021248:c.57204_56961delins0)	1.46e-07	6.82e-07	-29.5292
chr14	40924631	40924912	intergenic	FBXO33(dist=1022927),LINC02315(dist=499004)	1.47e-07	6.84e-07	-19.4692
chr8	114340388	114340662	intronic	CSMD3	1.48e-07	6.9e-07	-13.7331
chr1	50294467	50294673	intronic	AGBL4	1.49e-07	6.93e-07	11.4494
chr15	81966466	81966708	intergenic	TMC3-AS1(dist=231049),MEX3B(dist=367411)	1.5e-07	6.94e-07	-22.4138
chr7	24990062	24990296	intronic	OSBPL3	1.51e-07	6.99e-07	-23.7548
chr6	74019428	74020053	exonic	KHDC1	1.51e-07	7.01e-07	-13.2234
chr15	36487707	36488017	intergenic	MIR4510(dist=268583),CDIN1(dist=383810)	1.55e-07	7.16e-07	-12.5131
chrX	136223981	136224255	intergenic	GPR101(dist=107827),ZIC3(dist=424031)	1.55e-07	7.17e-07	-11.0294
chr17	43662031	43663807	intergenic	ARL17A(dist=38329),MAPK8IP1P2(dist=13662)	1.55e-07	7.18e-07	12.3626
chr1	36252954	36253204	intergenic	CLSPN(dist=17375),AGO4(dist=20413)	1.57e-07	7.27e-07	12.5242
chr11	122168198	122168428	ncRNA_intronic	MIR100HG	1.58e-07	7.3e-07	-16.129
chrX	604823	605637	exonic	SHOX	1.61e-07	7.43e-07	39.4737
chr9	118916362	118917175	exonic	PAPPA	1.62e-07	7.45e-07	-12.6376
chr12	42926416	42926654	intronic	PRICKLE1	1.63e-07	7.52e-07	24.4444
chr6	25919656	25919923	intronic	SLC17A2	1.64e-07	7.54e-07	-34.8384
chr11	107232691	107232983	intronic	CWF19L2	1.66e-07	7.62e-07	-10.1954
chr9	12587748	12587985	intergenic	PTPRD-AS2(dist=1967328),TYRP1(dist=105400)	1.68e-07	7.7e-07	14
chr2	131450173	131451412	intergenic	CYP4F30P(dist=6738),GPR148(dist=35231)	1.68e-07	7.71e-07	19.8198
chr7	100218511	100218723	exonic	TFR2	1.69e-07	7.74e-07	-14.5051
chr13	100258708	100259407	exonic	CLYBL	1.7e-07	7.78e-07	37.1212
chr11	46252709	46252982	intergenic	LOC101928894(dist=54053),CREB3L1(dist=46231)	1.7e-07	7.8e-07	-15.0927
chr11	17756056	17758286	exonic	KCNC1	1.73e-07	7.89e-07	-10.5174
chr7	120590584	120591328	exonic	ING3	1.75e-07	8e-07	22.7273
chr11	56728315	56728548	intergenic	LINC02735(dist=82761),OR5AK2(dist=27841)	1.77e-07	8.07e-07	-11.7367
chr3	178822342	178822619	ncRNA_intronic	LOC101928739	1.78e-07	8.09e-07	-41.0256
chr17	4987592	4987866	intronic	ZFP3	1.78e-07	8.09e-07	-23.2
chr2	125356300	125356727	intronic	CNTNAP5	1.79e-07	8.14e-07	-14.7783
chr8	57069687	57070092	intergenic	MOS(dist=43146),PLAG1(dist=3376)	1.8e-07	8.16e-07	-11.4826
chr2	43864322	43864956	UTR5	PLEKHH2(NM_172069:c.-7414_-7295delins0)	1.83e-07	8.28e-07	-16.5135
chr3	112664641	112664875	intronic	CD200R1	1.83e-07	8.31e-07	-11.3071
chr2	33773153	33773423	intronic	RASGRP3	1.84e-07	8.33e-07	-23.5294
chr15	30093686	30093964	intronic	TJP1	1.84e-07	8.33e-07	-12.4367
chr5	43078429	43078946	ncRNA_intronic	LOC100506639	1.86e-07	8.4e-07	-17.3311
chr15	20884851	20885067	ncRNA_intronic	NBEAP1	1.91e-07	8.63e-07	-10.0034
chr17	41438204	41438674	intergenic	CCDC200(dist=57530),LINC00910(dist=8539)	1.92e-07	8.65e-07	-49.7436
chr3	117355594	117355812	intergenic	LINC00901(dist=704509),LINC02024(dist=41728)	1.94e-07	8.76e-07	-33.3333
chr2	503671	503902	intergenic	LOC100996637(dist=7035),LINC01875(dist=41903)	1.95e-07	8.78e-07	-40.0621
chr21	35192007	35192288	intronic	ITSN1	2e-07	8.97e-07	32.6316
chr2	177042751	177043444	ncRNA_exonic	HAGLR,HAGLROS	2e-07	8.98e-07	19.3456
chr6	139717915	139718325	intergenic	CITED2(dist=22130),LINC01625(dist=71807)	2.04e-07	9.15e-07	18.0723
chr15	65821877	65822107	upstream	HACD3(dist=694)	2.06e-07	9.21e-07	-38.1196
chr18	47943871	47944221	intergenic	SKA1(dist=23333),MAPK4(dist=142236)	2.08e-07	9.32e-07	16.0494
chrX	69653707	69654661	downstream	GDPD2(dist=466)	2.09e-07	9.32e-07	21.1692
chr18	34823798	34824017	UTR3	CELF4(NM_001353732:c.*1407_*1188delins0,NM_001353751:c.*1407_*1188delins0,NM_001353749:c.*1394_*1175delins0,NM_001353747:c.*1407_*1188delins0,NM_001353746:c.*1336_*1117delins0,NM_001025089:c.*1407_*1188delins0,NM_001353745:c.*1407_*1188delins0,NM_001353722:c.*1407_*1188delins0,NM_001353742:c.*1407_*1188delins0,NM_001353695:c.*1407_*1188delins0,NM_001025087:c.*1407_*1188delins0,NM_001353707:c.*140…	2.11e-07	9.4e-07	-20.5831
chr3	133393118	133393657	intronic	TF	2.13e-07	9.47e-07	-17.2904
chr11	107728949	107729658	exonic	SLC35F2	2.15e-07	9.57e-07	41.2366
chr11	88549102	88549383	intronic	GRM5	2.18e-07	9.69e-07	-18.3281
chr4	99695900	99696138	intergenic	LOC105377342(dist=110198),EIF4E(dist=96697)	2.19e-07	9.73e-07	13.806
chr20	1757779	1758218	ncRNA_intronic	LOC100289473	2.22e-07	9.87e-07	-64.7059
chr14	63357134	63357374	intronic	KCNH5	2.23e-07	9.88e-07	15.3045
chr5	119080637	119080878	intergenic	FAM170A(dist=109120),PRR16(dist=719095)	2.24e-07	9.92e-07	-23.3526
chr4	139676608	139676810	intergenic	LINC00499(dist=331110),LOC105377448(dist=64301)	2.3e-07	1.02e-06	-26.929
chr6	152128822	152129771	exonic	ESR1	2.37e-07	1.05e-06	-41.373
chr4	56469800	56470036	intronic	NMU	2.42e-07	1.07e-06	24.4797
chr1	113715668	113715898	intergenic	LRIG2(dist=40786),LOC643441(dist=23506)	2.51e-07	1.1e-06	-30.4
chr4	178363239	178363708	exonic	AGA	2.51e-07	1.1e-06	23.3885
chr4	82076049	82076327	intronic	PRKG2	2.54e-07	1.11e-06	-12.5506
chr8	38191106	38191387	intronic	NSD3	2.62e-07	1.15e-06	33.9529
chr11	65100804	65101843	exonic	DPF2	2.63e-07	1.15e-06	-11.1111
chr18	22019355	22019596	intronic	IMPACT	2.69e-07	1.18e-06	-21.1154
chr18	64992682	64992959	intergenic	MIR5011(dist=243759),DSEL(dist=180865)	2.7e-07	1.18e-06	-31.629
chr1	174565072	174565359	intronic	RABGAP1L	2.75e-07	1.2e-06	-11.3201
chr15	24722717	24723015	intergenic	PWRN3(dist=29603),PWRN1(dist=80289)	2.74e-07	1.2e-06	-12.3805
chrX	37706295	37706972	exonic	DYNLT3	2.77e-07	1.21e-06	27.9778
chr1	69982650	69982919	intergenic	LINC01758(dist=81558),LRRC7(dist=50686)	2.81e-07	1.22e-06	-22.6506
chr4	124426780	124427157	intergenic	SPRY1(dist=101865),LINC01091(dist=143989)	2.85e-07	1.23e-06	-15.6598
chr5	77590137	77590721	exonic	AP3B1	2.83e-07	1.23e-06	-28.6195
chr17	20499074	20499315	intergenic	CDRT15L2(dist=14850),LINC02088(dist=16976)	2.83e-07	1.23e-06	-30.2493
chrX	77394831	77395292	exonic	TAF9B	2.83e-07	1.23e-06	-16.7315
chr5	32324569	32324799	intergenic	MTMR12(dist=11524),ZFR(dist=29657)	2.86e-07	1.24e-06	-10.1292
chr6	30881533	30882296	exonic	GTF2H4,VARS2	2.86e-07	1.24e-06	-33.7209
chr2	40465400	40465772	ncRNA_intronic	SLC8A1-AS1	2.89e-07	1.25e-06	-11.1896
chr9	104211405	104211830	intergenic	ALDOB(dist=13349),TMEM246-AS1(dist=18891)	2.96e-07	1.28e-06	-31.6586
chr7	78864689	78864999	intronic	MAGI2	3.02e-07	1.3e-06	-11.117
chr4	22034106	22034329	intergenic	KCNIP4(dist=83732),LOC100505912(dist=294657)	3.04e-07	1.31e-06	10.443
chr4	91381194	91381471	intronic	CCSER1	3.05e-07	1.32e-06	22.5352
chr8	27051202	27051439	intergenic	MIR548H4(dist=144722),STMN4(dist=41386)	3.06e-07	1.32e-06	-10.3146
chr12	100824085	100824423	intergenic	SLC17A8(dist=8252),NR1H4(dist=43221)	3.08e-07	1.32e-06	14.2425
chr4	78034327	78034589	intergenic	CCNI(dist=37185),CCNG2(dist=43771)	3.16e-07	1.36e-06	-16.1446
chr7	129869869	129870260	intergenic	SSMEM1(dist=13185),CPA2(dist=36443)	3.2e-07	1.37e-06	21.6954
chr14	23496316	23496547	intronic	PSMB5	3.21e-07	1.38e-06	23.3918
chr4	10899202	10899553	intergenic	CLNK(dist=212810),MIR572(dist=470898)	3.23e-07	1.39e-06	-11.8069
chr14	102592921	102593165	intronic	HSP90AA1	3.3e-07	1.41e-06	-16.6667
chr2	223159725	223160487	exonic	PAX3	3.36e-07	1.44e-06	12.8691
chr10	134238686	134239282	intergenic	PWWP2B(dist=7328),LINC02870(dist=19411)	3.36e-07	1.44e-06	-13.7713
chr14	21354980	21355253	intergenic	RNASE1(dist=83977),RNASE3(dist=4309)	3.38e-07	1.44e-06	11.1044
chr14	73358789	73360934	exonic	DPF3	3.37e-07	1.44e-06	-42.5458
chr10	38299490	38300099	exonic	ZNF33A	3.41e-07	1.45e-06	-37.1435
chr10	27793049	27793764	exonic	RAB18	3.45e-07	1.47e-06	-18.1845
chr6	158709570	158709824	intergenic	GTF2H5(dist=89194),TULP4(dist=23673)	3.48e-07	1.48e-06	-10.6081
chr6	87321471	87321745	intergenic	SNHG5(dist=933020),HTR1E(dist=325501)	3.54e-07	1.5e-06	-10.4542
chr3	176400382	176400618	intergenic	LINC01208(dist=47062),LINC01209(dist=131326)	3.62e-07	1.53e-06	21.3171
chrX	30176067	30176303	intergenic	IL1RAPL1(dist=201237),MAGEB2(dist=57377)	3.64e-07	1.54e-06	11.8759
chr13	63953042	63953265	intergenic	LINC00376(dist=50815),LINC00395(dist=288550)	3.68e-07	1.56e-06	14.1929
chr9	140683120	140683774	intronic	EHMT1	3.73e-07	1.58e-06	17.7609
chrX	69353104	69353904	exonic	IGBP1	3.74e-07	1.58e-06	18.0723
chr6	54780325	54780606	intronic	FAM83B	3.78e-07	1.59e-06	-13.7559
chr5	145989062	145989421	intronic	PPP2R2B	3.82e-07	1.61e-06	53.5714
chr1	246251681	246251907	intronic	SMYD3	3.85e-07	1.62e-06	28.3333
chr22	28314588	28315958	exonic	PITPNB	3.84e-07	1.62e-06	-16.202
chr3	34829613	34829850	intergenic	PDCD6IP(dist=918414),LOC101928135(dist=87439)	3.87e-07	1.63e-06	13.1225
chr11	116577897	116578400	intergenic	LINC02702(dist=48928),BUD13(dist=40486)	3.92e-07	1.64e-06	-30.8153
chr19	36351440	36352167	exonic	KIRREL2	3.94e-07	1.65e-06	-31.2761
chr6	37400847	37401367	UTR5	CMTR1(NM_015050:c.-2409_-2253delins0)	3.97e-07	1.66e-06	16.3515
chr6	102536209	102536452	intergenic	GRIK2(dist=18251),NONE(dist=NONE)	4.03e-07	1.69e-06	-10.9126
chr13	23489630	23490058	ncRNA_exonic	LINC00621	4.03e-07	1.69e-06	-15.4491
chr6	150284682	150286515	exonic	ULBP1	4.2e-07	1.75e-06	-14.1525
chr10	55958291	55958513	intronic	PCDH15	4.21e-07	1.75e-06	23.6111
chrX	51077892	51078153	intronic	NUDT10	4.21e-07	1.75e-06	-19.2308
chr15	49447339	49448067	exonic	COPS2	4.23e-07	1.76e-06	10.5413
chr7	55000876	55001135	intergenic	SEC61G-DT(dist=128220),EGFR(dist=85575)	4.25e-07	1.77e-06	-26.1171
chr8	38577346	38577710	intergenic	RNF5P1(dist=118571),TACC1(dist=8390)	4.3e-07	1.79e-06	33.9623
chr2	38851463	38851736	intergenic	HNRNPLL(dist=21285),GALM(dist=41520)	4.4e-07	1.82e-06	-12.766
chr15	21891495	21891715	intergenic	FAM30C(dist=636330),LOC646214(dist=40799)	4.51e-07	1.86e-06	-22.0761
chr15	94744742	94745023	intergenic	LINC01581(dist=93575),MCTP2(dist=29767)	4.51e-07	1.86e-06	10.254
chrX	100807793	100808048	exonic	ARMCX1	4.51e-07	1.86e-06	-10.6815
chr10	57390343	57391215	intergenic	PCDH15(dist=2641),ZWINT(dist=725774)	4.56e-07	1.88e-06	-13.9814
chr17	28256826	28257408	exonic	SSH2	4.58e-07	1.89e-06	12.9958
chr14	52095616	52095889	intronic	FRMD6	4.6e-07	1.9e-06	23.1667
chr15	91642908	91643702	UTR5	SV2B(NM_001323031:c.-126586_-126574delins0,NM_001323034:c.-126007_-125901delins0,NM_001323033:c.-126007_-125901delins0,NM_001323032:c.-126007_-125901delins0,NM_001167580:c.-151564_-151458delins0,NM_014848:c.-126007_-125901delins0)	4.61e-07	1.9e-06	-23.6704
chrX	69858886	69859134	intronic	TEX11	4.6e-07	1.9e-06	-10.3543
chr4	76774280	76774502	intergenic	USO1(dist=38838),PPEF2(dist=6518)	4.73e-07	1.95e-06	22.1026
chrX	135078955	135079172	intronic	SLC9A6	4.76e-07	1.96e-06	-10.8509
chr8	54204895	54205172	intergenic	OPRK1(dist=40638),LOC100507516(dist=219169)	4.78e-07	1.97e-06	-14.8478
chr5	103787728	103788005	intergenic	NUDT12(dist=889238),RAB9BP1(dist=647170)	4.84e-07	1.99e-06	16.4414
chr12	113908887	113910681	exonic	LHX5	4.96e-07	2.03e-06	-17.6633
chr4	28748424	28748643	intergenic	LINC02261(dist=1464577),MIR4275(dist=72561)	4.99e-07	2.04e-06	-16.3934
chr15	28147925	28148465	intronic	OCA2	4.99e-07	2.04e-06	66.6667
chr20	6789927	6790203	intergenic	BMP2(dist=29034),LINC01428(dist=336911)	5.09e-07	2.08e-06	10.4255
chr6	30182679	30182954	intergenic	TRIM26(dist=1496),HCG17(dist=18862)	5.14e-07	2.09e-06	21.0526
chrX	122911995	122912233	intergenic	THOC2(dist=45093),XIAP(dist=81325)	5.18e-07	2.11e-06	37.2809
chr4	157204319	157204526	intergenic	CTSO(dist=329301),PDGFC(dist=477080)	5.24e-07	2.13e-06	10.6251
chrX	6001022	6001316	intronic	NLGN4X	5.23e-07	2.13e-06	-11.7647
chr6	78762414	78762692	intergenic	MEI4(dist=125652),MIR10524(dist=486288)	5.25e-07	2.14e-06	-21.5304
chr15	92349104	92349340	intergenic	CRAT37(dist=311024),SLCO3A1(dist=47598)	5.26e-07	2.14e-06	-25
chr17	58468980	58469903	exonic	USP32	5.27e-07	2.14e-06	-66.6667
chrX	138773796	138774673	intronic	MCF2	5.31e-07	2.15e-06	-25.4403
chr11	30605558	30605800	UTR5	MPPED2(NM_001377954:c.3827_3753delins0)	5.32e-07	2.16e-06	29.2831
chr15	51124767	51124999	intergenic	SPPL2A(dist=66864),AP4E1(dist=75881)	5.35e-07	2.17e-06	13.2987
chr10	93236647	93236940	ncRNA_intronic	HECTD2-AS1	5.43e-07	2.2e-06	-19.2982
chr22	30901985	30902220	upstream	SEC14L4(dist=303)	5.46e-07	2.21e-06	22.9508
chr11	62335432	62335657	intronic	EEF1G	5.54e-07	2.24e-06	26.9809
chr1	180841532	180841959	intronic	XPR1	5.64e-07	2.28e-06	14.6923
chr1	235536985	235537216	intronic	TBCE	5.65e-07	2.28e-06	24.6138
chr11	121918703	121918931	ncRNA_intronic	MIR100HG	5.66e-07	2.28e-06	-17.6103
chr18	35144907	35147628	exonic	CELF4	5.68e-07	2.29e-06	-11.81
chrX	117250233	117251029	UTR5	KLHL13(NM_001168303:c.171318_170961delins0,NM_001168302:c.88392_88035delins0)	5.7e-07	2.29e-06	25.5814
chr18	78004028	78005671	exonic	PARD6G	5.77e-07	2.32e-06	-16.0714
chr6	76309501	76309729	intergenic	FILIP1(dist=105985),SENP6(dist=1496)	5.85e-07	2.35e-06	28.1843
chr4	171549706	171549980	intergenic	LINC01612(dist=344833),LINC02382(dist=113640)	5.88e-07	2.36e-06	11.9718
chr17	70116274	70120442	exonic	SOX9	6.09e-07	2.44e-06	-56.25
chr14	90678771	90678998	intergenic	KCNK13(dist=26574),PSMC1(dist=43899)	6.11e-07	2.45e-06	-11.2366
chr6	146864481	146865426	exonic	RAB32	6.26e-07	2.5e-06	23.6111
chr19	12643070	12643344	intronic	ZNF564	6.27e-07	2.5e-06	-30.4094
chr12	71075845	71076123	intronic	PTPRR	6.36e-07	2.54e-06	-16.3794
chr13	50335485	50336416	intronic	KPNA3	6.38e-07	2.54e-06	14.7858
chr11	90705141	90705643	intergenic	DISC1FP1(dist=56921),FAT3(dist=1252341)	6.38e-07	2.55e-06	-29.4007
chr19	37179425	37179664	intronic	ZNF567	6.4e-07	2.55e-06	-22.2222
chr3	6041839	6042062	intergenic	MIR4790(dist=749899),GRM7-AS3(dist=631983)	6.46e-07	2.57e-06	-14.2545
chr2	1266419	1266661	intronic	SNTG2	6.5e-07	2.58e-06	10.2203
chr14	45614983	45615219	intronic	FANCM	6.5e-07	2.58e-06	-23.8095
chr22	21966674	21966914	intronic	UBE2L3	6.57e-07	2.61e-06	-19.1399
chr19	23257957	23258518	intergenic	LINC01858(dist=13890),ZNF730(dist=41309)	6.59e-07	2.62e-06	-25.2336
chr3	194808451	194808847	intronic	XXYLT1	6.67e-07	2.64e-06	-15.3846
chr2	48631325	48631573	intergenic	FOXN2(dist=24891),PPP1R21(dist=36332)	6.7e-07	2.65e-06	-15.736
chr19	40841546	40841812	intronic	C19orf47	6.82e-07	2.7e-06	19.5531
chr2	165528929	165529211	intronic	COBLL1	6.86e-07	2.71e-06	-28.4646
chrX	57147679	57147997	UTR5	SPIN2B(NM_001006682:c.919_664delins0,NM_001006681:c.917_617delins0,NM_001282461:c.919_617delins0,NM_001006683:c.917_664delins0,NM_001282462:c.919_664delins0)	6.86e-07	2.71e-06	26.8293
chr11	13114250	13114527	intergenic	RASSF10(dist=80585),ARNTL(dist=183672)	7e-07	2.76e-06	-35.8173
chr2	229433106	229433354	ncRNA_intronic	LINC01807	7.04e-07	2.77e-06	12.5313
chr14	97207777	97208334	ncRNA_intronic	LINC02299	7.04e-07	2.77e-06	-36.1446
chr6	37197148	37197413	intronic	TMEM217	7.09e-07	2.79e-06	11.9318
chr11	118723722	118724008	intergenic	DDX6(dist=61849),CXCR5(dist=30593)	7.21e-07	2.83e-06	17.1171
chr7	138144667	138146023	exonic	TRIM24	7.27e-07	2.85e-06	35.4251
chr12	56497868	56499047	exonic	PA2G4	7.36e-07	2.88e-06	-16.5325
chr4	185439326	185439599	ncRNA_intronic	LINC02427	7.44e-07	2.91e-06	-20.6612
chr2	85107731	85108430	exonic	TRABD2A	7.45e-07	2.92e-06	-14.9523
chr13	48668845	48669392	exonic	MED4	7.55e-07	2.95e-06	14.0693
chr2	4780843	4781081	intergenic	LINC01249(dist=77031),LINC01248(dist=993192)	7.6e-07	2.97e-06	-10.4118
chr18	25827925	25828206	intergenic	CDH2(dist=70831),NONE(dist=NONE)	7.69e-07	3e-06	-32.3954
chr18	43523603	43523844	intronic	EPG5	7.75e-07	3.02e-06	-12.493
chr5	163423670	163423950	intergenic	MAT2B(dist=477310),LINC02143(dist=451478)	7.79e-07	3.03e-06	-18.8004
chr7	92951632	92951907	intronic	VPS50	7.81e-07	3.04e-06	-23.7564
chr18	60740346	60740631	intergenic	PHLPP1(dist=92680),BCL2(dist=49948)	7.81e-07	3.04e-06	24.595
chr4	39686602	39686822	intergenic	SMIM14(dist=46117),UBE2K(dist=12934)	7.92e-07	3.08e-06	12.5
chr1	107460195	107460429	intergenic	LINC01661(dist=79380),PRMT6(dist=138867)	7.98e-07	3.1e-06	-22.5178
chr6	26550782	26551116	intergenic	HMGN4(dist=3621),LOC105374988(dist=18436)	7.98e-07	3.1e-06	-10.5277
chrX	118901170	118901410	intergenic	SOWAHD(dist=7005),RPL39(dist=19057)	8.11e-07	3.15e-06	20.5991
chr10	35718986	35719260	intronic	CCNY	8.22e-07	3.18e-06	29.4145
chrX	40772963	40773246	intergenic	TNIP2P1(dist=80514),USP9X(dist=171452)	8.22e-07	3.18e-06	-10.9407
chr1	50477548	50477833	intronic	AGBL4	8.3e-07	3.21e-06	-10.6162
chr7	145716239	145716549	intergenic	TPK1(dist=1183093),CNTNAP2(dist=754814)	8.37e-07	3.23e-06	10.6953
chr18	47866532	47866750	intergenic	CXXC1(dist=51840),SKA1(dist=34666)	8.43e-07	3.25e-06	-14.1455
chr1	96945266	96945532	intergenic	LINC01787(dist=105585),PTBP2(dist=241629)	8.46e-07	3.26e-06	13.6691
chr1	174817945	174818237	intronic	RABGAP1L	8.46e-07	3.26e-06	10.9489
chr3	94261177	94261455	intergenic	NSUN3(dist=410502),MIR6730(dist=48201)	8.47e-07	3.26e-06	11.1713
chr14	24898779	24899490	UTR5	CBLN3(NM_001039771:c.614_519delins0),KHNYN(NM_001290257:c.-777_-740delins0,NM_015299:c.-777_-612delins0)	8.47e-07	3.26e-06	-31.5789
chr1	210405799	210407250	ncRNA_exonic	SERTAD4-AS1	8.51e-07	3.27e-06	33.617
chr20	6124489	6124779	intergenic	FERMT1(dist=20812),CASC20(dist=282600)	8.49e-07	3.27e-06	11.5261
chr2	100582873	100583147	intronic	AFF3	8.55e-07	3.28e-06	-12.5748
chr5	110791916	110792176	intronic	CAMK4	8.59e-07	3.3e-06	-28.0934
chr12	53836050	53836319	intronic	PRR13	8.64e-07	3.31e-06	-15.62
chr19	3218829	3219107	intergenic	NCLN(dist=9256),CELF5(dist=5552)	8.71e-07	3.34e-06	-12.2118
chr10	69780244	69780521	intronic	HERC4	8.76e-07	3.35e-06	-34.8983
chr16	17633271	17633548	intergenic	XYLT1(dist=68454),NPIPA7(dist=778228)	8.79e-07	3.36e-06	62.5
chr1	179387697	179388642	intronic	AXDND1	8.82e-07	3.37e-06	34.6535
chr4	151614436	151614673	intronic	LRBA	8.86e-07	3.39e-06	-19.883
chr7	32580532	32580809	intronic	AVL9	8.9e-07	3.39e-06	-28.7092
chr13	21347443	21348466	UTR5	EEF1AKMT1(NM_001318939:c.16363_16323delins0,NM_174928:c.16360_16259delins0)	8.87e-07	3.39e-06	17.7592
chr16	51168266	51169110	downstream	SALL1(dist=776)	8.89e-07	3.39e-06	-35.2941
chrX	21674018	21677066	exonic	KLHL34	8.99e-07	3.42e-06	71.4286
chr18	39354999	39355308	intergenic	KC6(dist=254358),PIK3C3(dist=179891)	9e-07	3.43e-06	-25.7951
chr12	83341142	83341361	intronic	TMTC2	9.07e-07	3.45e-06	-33.0868
chr6	110500025	110500966	UTR5	WASF1(NM_001024936:c.-51838_-52162delins0,NM_001024935:c.-51838_-52162delins0,NM_001024934:c.-51838_-52162delins0,NM_003931:c.52069_51838delins0)	9.12e-07	3.46e-06	-17.668
chr19	33462715	33463308	exonic	CEP89	9.12e-07	3.46e-06	13.8313
chrX	30326439	30327668	exonic	NR0B1	9.09e-07	3.46e-06	-41.0569
chr4	138863363	138863585	intergenic	LINC02172(dist=338779),LINC00616(dist=84992)	9.26e-07	3.51e-06	-51.4706
chr3	131855849	131856088	intergenic	CPNE4(dist=97399),ACP3(dist=180163)	9.3e-07	3.52e-06	16.7242
chr3	174615620	174615860	intronic	NAALADL2	9.31e-07	3.52e-06	-16.7442
chr18	37071907	37072137	ncRNA_intronic	MIR924HG	9.3e-07	3.52e-06	12.4995
chr10	22496798	22497029	downstream	EBLN1(dist=714)	9.33e-07	3.53e-06	-38.2051
chr5	56110725	56112909	exonic	MAP3K1	9.5e-07	3.59e-06	42.2035
chr1	174238109	174238421	intronic	RABGAP1L	9.64e-07	3.64e-06	-62.3549
chr4	154235337	154235567	intronic	TRIM2	9.66e-07	3.64e-06	-14.7805
chr11	18674722	18674956	intergenic	SPTY2D1(dist=18833),TMEM86A(dist=45370)	9.66e-07	3.64e-06	-15.13
chr1	160231755	160232451	ncRNA_exonic	LOC100287049	9.78e-07	3.68e-06	-22.1815
chr1	228381234	228381519	intergenic	IBA57(dist=11276),OBSCN-AS1(dist=9688)	9.78e-07	3.68e-06	-15.2608
chr5	12200543	12200851	intergenic	CTNND2(dist=295985),LINC01194(dist=374118)	9.75e-07	3.68e-06	-21.4625
chr1	231631629	231631865	intergenic	SNRPD2P2(dist=19358),TSNAX-DISC1(dist=32534)	9.96e-07	3.75e-06	-31.877
chr12	131554750	131555169	intronic	ADGRD1	1e-06	3.76e-06	22.1519
chr5	143549939	143550333	UTR5	YIPF5(NM_001024947:c.704_420delins0,NM_001271732:c.5107_4823delins0,NM_030799:c.704_580delins0)	1.02e-06	3.81e-06	-24.9789
chr15	55892961	55893206	intergenic	PYGO1(dist=11792),PRTG(dist=10536)	1.01e-06	3.81e-06	13.9842
chr3	184721549	184722299	intronic	VPS8	1.02e-06	3.82e-06	-12.6579
chr4	87468500	87468738	intergenic	MIR4452(dist=4795),PTPN13(dist=46730)	1.02e-06	3.82e-06	-19.8125
chr14	80500733	80501007	intergenic	NRXN3(dist=166099),DIO2(dist=162862)	1.02e-06	3.82e-06	12.278
chr18	2339710	2339928	intergenic	LINC00470(dist=980080),METTL4(dist=197601)	1.02e-06	3.82e-06	-14.898
chr7	17311768	17312042	intergenic	AGR3(dist=390161),AHR(dist=26234)	1.03e-06	3.86e-06	21.9186
chr12	60361677	60361912	intergenic	SLC16A7(dist=178056),TAFA2(dist=1740117)	1.05e-06	3.93e-06	-24.8837
chr14	96964795	96965032	intergenic	AK7(dist=9031),LOC730202(dist=2953)	1.05e-06	3.93e-06	-27.4809
chr19	16394450	16394662	intergenic	AP1M1(dist=37736),KLF2(dist=40975)	1.05e-06	3.93e-06	-11.7416
chr1	147152863	147153267	intronic	NBPF19	1.06e-06	3.94e-06	-17.3172
chr2	165659796	165660032	intronic	COBLL1	1.07e-06	3.98e-06	-15.0198
chr5	175679157	175680025	intronic	SIMC1	1.08e-06	4e-06	-18.75
chr6	31691425	31691718	exonic	MPIG6B	1.08e-06	4e-06	-21.8065
chr1	115397448	115397942	UTR5	SYCP1(NM_001282542:c.-638_-447delins0,NM_001282541:c.-638_-447delins0,NM_003176:c.-602_-447delins0)	1.09e-06	4.04e-06	-13.6905
chr12	53613716	53615818	exonic	RARG	1.09e-06	4.04e-06	-19.1839
chr1	81410571	81410897	intergenic	LINC01781(dist=298098),ADGRL2(dist=360980)	1.09e-06	4.05e-06	-21.3185
chr2	32288117	32289466	exonic	SPAST	1.1e-06	4.05e-06	-14.5732
chr3	108468246	108468687	intergenic	DZIP3(dist=54559),RETNLB(dist=5799)	1.1e-06	4.06e-06	-21.7005
chr1	247286520	247286807	UTR3	ZNF124(NM_001243740:c.*650_*363delins0)	1.11e-06	4.09e-06	24.1379
chr3	30567101	30567385	ncRNA_intronic	LINC01985	1.12e-06	4.13e-06	-21.1429
chr7	106881957	106882189	intronic	COG5	1.16e-06	4.27e-06	-37.9248
chr14	54863240	54864254	exonic	CDKN3	1.16e-06	4.28e-06	-15.6944
chr18	3067297	3067533	exonic	MYOM1	1.17e-06	4.29e-06	-21.6644
chr2	140004077	140004347	intergenic	YY1P2(dist=347333),LRP1B(dist=984645)	1.18e-06	4.33e-06	11.9181
chr5	163164480	163164753	intergenic	MAT2B(dist=218120),LINC02143(dist=710675)	1.18e-06	4.33e-06	11.4195
chr4	129881796	129882077	intronic	SCLT1	1.19e-06	4.35e-06	12.7119
chr4	95658674	95658950	intergenic	PDLIM5(dist=69296),BMPR1B-DT(dist=5869)	1.19e-06	4.36e-06	17.2724
chr7	63041128	63041368	intergenic	LOC100287834(dist=181709),MIR4283-1(dist=40100)	1.19e-06	4.36e-06	11.1702
chr12	8786455	8786733	intergenic	AICDA(dist=21000),MFAP5(dist=11806)	1.19e-06	4.36e-06	14.1226
chr6	26251898	26252233	exonic	H2BC9	1.21e-06	4.41e-06	-25
chrX	100306614	100306992	UTR5	TRMT2B(NM_001167972:c.-9495_-9714delins0,NM_001167970:c.-9438_-9714delins0,NM_001167971:c.-9438_-9714delins0,NM_024917:c.-9419_-9714delins0)	1.22e-06	4.46e-06	11.9934
chr13	95024590	95024901	intronic	GPC6	1.23e-06	4.48e-06	-11.6306
chr3	197783627	197783906	downstream	ANKRD18DP(dist=499)	1.23e-06	4.49e-06	-21.6867
chr9	15700203	15700414	intronic	CCDC171	1.23e-06	4.49e-06	-23.4624
chrX	4013632	4013870	intergenic	FAM239B(dist=174849),LOC101928201(dist=531371)	1.23e-06	4.49e-06	18.1034
chr3	150321002	150321791	exonic	SELENOT	1.24e-06	4.5e-06	-23.4568
chr20	24570892	24571164	intronic	SYNDIG1	1.24e-06	4.52e-06	11.1668
chr1	66285214	66285460	intronic	PDE4B	1.26e-06	4.58e-06	-13.3595
chr13	100396248	100396518	ncRNA_intronic	LOC101927437	1.28e-06	4.64e-06	40
chr11	116217243	116218317	intergenic	LINC00900(dist=586325),LINC02702(dist=291822)	1.34e-06	4.84e-06	25.5112
chr19	47695033	47695274	intronic	SAE1	1.34e-06	4.87e-06	23.991
chr5	99079105	99079386	intergenic	LINC02113(dist=165447),LOC100133050(dist=635823)	1.35e-06	4.88e-06	-13.5991
chr4	44337888	44338162	intronic	KCTD8	1.36e-06	4.9e-06	16.3931
chr16	9153687	9153967	intergenic	USP7(dist=95924),C16orf72(dist=31534)	1.36e-06	4.9e-06	-11.2518
chr16	19421816	19422498	UTR5	TMC5(NM_001308161:c.-29500_-29266delins0,NM_001105249:c.-29304_-28863delins0,NM_001105248:c.-29304_-28863delins0)	1.36e-06	4.9e-06	31.25
chr16	61835376	61835803	intronic	CDH8	1.36e-06	4.9e-06	-10.4152
chr5	18111519	18111755	intergenic	LINC02223(dist=180921),CDH18(dist=1359650)	1.36e-06	4.91e-06	-27.4834
chr8	70041702	70041997	intergenic	LINC01592(dist=25277),LINC01603(dist=295109)	1.36e-06	4.91e-06	10.645
chr6	150311161	150312369	intergenic	ULBP1(dist=16310),RAET1K(dist=6786)	1.38e-06	4.96e-06	-17.6793
chr6	118007149	118007380	intronic	NUS1	1.38e-06	4.99e-06	-12.5984
chr7	47293788	47294286	intergenic	LOC730338(dist=557068),TNS3(dist=20466)	1.41e-06	5.07e-06	-13.4383
chr4	58658284	58658523	intergenic	LINC02380(dist=326132),LINC02494(dist=732157)	1.43e-06	5.13e-06	13.0522
chr12	118870277	118870518	intergenic	SUDS3(dist=14439),LINC02423(dist=326041)	1.44e-06	5.17e-06	-10.9857
chr14	52534581	52536722	exonic	NID2	1.46e-06	5.24e-06	32
chr7	127620187	127620469	intronic	SND1	1.47e-06	5.27e-06	-10.4772
chr18	23777436	23777673	intergenic	PSMA8(dist=4117),TAF4B(dist=28736)	1.47e-06	5.27e-06	-40.6022
chr2	35617740	35617957	intergenic	LINC01320(dist=670110),MIR548AD(dist=78514)	1.51e-06	5.39e-06	-21.3018
chr3	144204568	144204849	intergenic	DIPK2A(dist=493358),LNCSRLR(dist=1579282)	1.52e-06	5.41e-06	11.0226
chr4	112816092	112816402	intergenic	MIR297(dist=1034289),FAM241A(dist=250208)	1.53e-06	5.45e-06	-35.7407
chr14	75211034	75211359	intergenic	FCF1(dist=5711),YLPM1(dist=18660)	1.55e-06	5.54e-06	15.703
chr19	15582605	15582905	exonic	PGLYRP2	1.56e-06	5.57e-06	-20.2813
chr6	121319343	121319613	intergenic	MIR3144(dist=982940),TBC1D32(dist=81027)	1.57e-06	5.6e-06	-33.3333
chr1	52561133	52561389	intergenic	BTF3L4(dist=4745),ZFYVE9(dist=46372)	1.62e-06	5.77e-06	-26.3071
chr13	80396988	80397199	intergenic	LINC01038(dist=17171),LINC00382(dist=49522)	1.64e-06	5.8e-06	18.4807
chr10	39061930	39062163	intergenic	ACTR3BP5(dist=70559),NONE(dist=NONE)	1.66e-06	5.89e-06	-19.1361
chr13	25469077	25469388	intronic	CENPJ	1.67e-06	5.9e-06	21.0084
chr16	27409009	27409234	intergenic	IL4R(dist=32910),IL21R(dist=4261)	1.7e-06	6.01e-06	-10.6446
chr10	94315620	94315932	intronic	IDE	1.7e-06	6.03e-06	14.6136
chr18	37295636	37295909	ncRNA_intronic	MIR924HG	1.71e-06	6.04e-06	-22.3385
chr1	151042302	151043734	UTR5	GABPB2(NM_001323910:c.-17429_-17256delins0,NM_001323909:c.-17429_-17256delins0,NM_001323906:c.-17429_-17256delins0,NM_001323908:c.-17429_-17256delins0,NM_001323913:c.-17429_-17256delins0,NM_001323907:c.-17429_-17256delins0,NM_001323911:c.-17429_-17256delins0,NM_001323912:c.-17429_-17256delins0,NM_144618:c.-17429_-17256delins0)	1.72e-06	6.05e-06	-16.002
chr4	114682069	114683410	exonic	CAMK2D	1.72e-06	6.05e-06	-20.7055
chr2	185050433	185050635	intergenic	NUP35(dist=1024021),MIR548AE1(dist=193067)	1.72e-06	6.06e-06	18.1818
chr6	86514966	86515206	intergenic	SNHG5(dist=126515),HTR1E(dist=1132040)	1.72e-06	6.06e-06	-13.316
chr6	68923578	68923809	intergenic	LOC102723883(dist=153184),LINC02549(dist=13053)	1.73e-06	6.08e-06	-45.4955
chr6	95658877	95659158	intergenic	TSG1(dist=1172539),MANEA-DT(dist=348814)	1.77e-06	6.22e-06	11.3475
chr1	48058793	48059230	intergenic	FOXD2(dist=152430),TRABD2B(dist=166970)	1.81e-06	6.36e-06	-14.1328
chr20	10199244	10200384	ncRNA_exonic	SNAP25-AS1	1.81e-06	6.36e-06	-17.772
chr1	191956310	191956546	intergenic	LINC01680(dist=758682),RGS18(dist=171046)	1.82e-06	6.39e-06	-10.0093
chr2	211035478	211036637	UTR5	KANSL1L(NM_152519:c.16827_16567delins0,NM_001307976:c.16827_16567delins0)	1.83e-06	6.42e-06	-14.966
chr4	190935925	190944906	downstream	FRG2(dist=617)	1.85e-06	6.47e-06	39.8868
chrX	109061511	109061722	intergenic	LOC105373311(dist=83324),MIR4454(dist=51908)	1.86e-06	6.49e-06	-12.1133
chr19	48478974	48479208	intronic	BSPH1	1.88e-06	6.57e-06	-24.5581
chr7	15587065	15587384	intronic	AGMO	1.9e-06	6.63e-06	10.1942
chr2	22951898	22952193	intergenic	LINC01884(dist=190739),KLHL29(dist=655857)	1.94e-06	6.79e-06	-11.7158
chr5	101661597	101661829	intergenic	SLCO4C1(dist=29609),SLCO6A1(dist=45649)	1.95e-06	6.79e-06	-43.323
chr5	12351369	12351637	intergenic	CTNND2(dist=446811),LINC01194(dist=223332)	1.96e-06	6.84e-06	-11.8588
chr5	33122629	33122855	intergenic	LINC02120(dist=160056),LINC02160(dist=106986)	1.96e-06	6.84e-06	-29.0471
chr9	107676136	107676376	intronic	ABCA1	1.98e-06	6.9e-06	20.1986
chr7	12443163	12443705	exonic	VWDE	2.03e-06	7.05e-06	-12.493
chr10	101418868	101419589	UTR5	ENTPD7(NM_001349962:c.-960_-881delins0,NM_020354:c.-448_-369delins0,NM_001349963:c.-328_-230delins0)	2.05e-06	7.13e-06	-11.5124
chr9	66828685	66828959	intergenic	LOC728673(dist=273084),LOC101928381(dist=94008)	2.08e-06	7.21e-06	-16.3489
chr11	49229717	49230040	exonic	FOLH1	2.08e-06	7.23e-06	25
chr13	75331619	75331892	intergenic	LINC00347(dist=200362),CTAGE11P(dist=479997)	2.09e-06	7.23e-06	29.7189
chr6	69517159	69517432	intronic	ADGRB3	2.13e-06	7.36e-06	27.7778
chr10	122628682	122628921	intronic	WDR11	2.13e-06	7.37e-06	-13.3938
chr4	188284188	188284402	ncRNA_intronic	LOC339975	2.14e-06	7.38e-06	-13.7414
chr1	230202494	230204209	exonic	GALNT2	2.18e-06	7.5e-06	12.2954
chr11	72525005	72526098	exonic	ATG16L2	2.18e-06	7.52e-06	-12.2096
chr3	47515480	47515742	intronic	SCAP	2.19e-06	7.55e-06	36.5854
chr5	129220711	129220968	intergenic	MINAR2(dist=118292),CHSY3(dist=19190)	2.23e-06	7.67e-06	20
chr9	90041886	90042118	intergenic	LINC02872(dist=267245),DAPK1(dist=70025)	2.28e-06	7.85e-06	-10.9888
chr1	167668066	167668331	intronic	RCSD1	2.29e-06	7.86e-06	-28.1561
chr12	11115390	11115665	ncRNA_intronic	PRH1-PRR4	2.29e-06	7.86e-06	10.2137
chr2	237434829	237435106	intergenic	IQCA1(dist=18651),ACKR3(dist=43362)	2.3e-06	7.87e-06	-30
chr9	36274741	36275021	intronic	GNE	2.32e-06	7.93e-06	-37.5
chr11	62693373	62694772	intergenic	CHRM1(dist=4538),SLC22A6(dist=49297)	2.33e-06	7.96e-06	32.3961
chrX	72600973	72601265	intergenic	NAP1L2(dist=166286),CDX4(dist=65825)	2.33e-06	7.96e-06	14.6125
chr1	182952050	182952305	intergenic	SHCBP1L(dist=29749),LAMC1(dist=40250)	2.34e-06	7.99e-06	12.093
chr7	57927782	57929148	intergenic	ZNF716(dist=394517),NONE(dist=NONE)	2.34e-06	7.99e-06	-15.8753
chr19	19867355	19867621	ncRNA_exonic	LINC00663	2.36e-06	8.04e-06	-15.5773
chrX	71404709	71404993	intronic	PIN4	2.39e-06	8.14e-06	-12.7178
chr11	77122736	77123088	UTR5	PAK1(NM_001376271:c.19451_19254delins0,NM_001376272:c.19451_19254delins0,NM_001376305:c.32586_32389delins0,NM_001376275:c.19451_19254delins0,NM_001376279:c.19451_19254delins0,NM_001376278:c.19451_19254delins0,NM_001376303:c.19451_19254delins0,NM_001376292:c.19451_19254delins0,NM_001376302:c.32586_32389delins0,NM_001376274:c.19451_19254delins0,NM_001376285:c.19451_19254delins0,NM_001376286:c.19451…	2.4e-06	8.17e-06	13.9287
chr15	35385071	35385406	intergenic	NANOGP8(dist=7575),ANP32AP1(dist=144121)	2.43e-06	8.26e-06	-25
chr1	35227028	35227276	exonic	GJB4	2.46e-06	8.34e-06	-21.0791
chr5	136834016	136835146	exonic	SPOCK1	2.48e-06	8.42e-06	33.4572
chr2	182547873	182549177	intergenic	NEUROD1(dist=2629),ITPRID2(dist=207280)	2.5e-06	8.47e-06	-10.2441
chr14	56914190	56914541	intergenic	PELI2(dist=145948),LOC101927690(dist=66508)	2.5e-06	8.48e-06	15.375
chr9	124312813	124313187	intergenic	GGTA1(dist=50690),DAB2IP(dist=16194)	2.52e-06	8.55e-06	-11
chr17	26988721	26989391	exonic	SDF2	2.55e-06	8.62e-06	62.5
chr4	158382680	158382913	intergenic	GRIA2(dist=95454),LINC02433(dist=110729)	2.56e-06	8.67e-06	-21.5278
chr9	10786777	10787011	intergenic	PTPRD-AS2(dist=166357),TYRP1(dist=1906374)	2.57e-06	8.7e-06	-20.109
chrX	17114503	17114778	intronic	REPS2	2.59e-06	8.76e-06	-22.8527
chr5	55554079	55554550	intergenic	ANKRD55(dist=24922),LINC01948(dist=199072)	2.61e-06	8.81e-06	-34.7826
chr12	88828713	88828949	intergenic	TMTC3(dist=235049),KITLG(dist=57621)	2.61e-06	8.81e-06	-11.0282
chr1	235503816	235504046	intronic	GGPS1	2.64e-06	8.9e-06	13.6897
chr8	14097176	14097406	intronic	SGCZ	2.67e-06	8.97e-06	-18.5996
chr19	54715615	54715885	intergenic	RPS9(dist=4100),LILRB3(dist=4262)	2.69e-06	9.06e-06	35.1813
chr9	123361975	123362250	downstream	MEGF9(dist=839)	2.71e-06	9.12e-06	35.2039
chr14	20922740	20924023	exonic	APEX1,OSGEP	2.73e-06	9.15e-06	11.3802
chr4	183310860	183311134	intronic	TENM3	2.73e-06	9.17e-06	-25
chr15	41669618	41669892	intronic	NUSAP1	2.74e-06	9.19e-06	25.8065
chr1	170815976	170816218	intergenic	PRRX1(dist=107414),MROH9(dist=88394)	2.76e-06	9.24e-06	-13.6112
chr9	12820268	12820497	intronic	LURAP1L	2.82e-06	9.42e-06	28.2609
chr21	22369423	22370815	UTR5	NCAM2(NM_004540:c.-155_-67delins0,NM_001352596:c.-155_-67delins0,NM_001352594:c.-155_-67delins0,NM_001352593:c.-155_-67delins0,NM_001352592:c.-212154_-212066delins0,NM_001352595:c.-155_-67delins0,NM_001352591:c.-155_-67delins0)	2.82e-06	9.42e-06	27.451
chr1	66029883	66030107	intronic	LEPR	2.83e-06	9.45e-06	-100
chr18	45531822	45532138	intergenic	SMAD2(dist=74305),ZBTB7C(dist=20905)	2.83e-06	9.45e-06	-11.2254
chr11	50227031	50227326	intergenic	OR4C12(dist=222960),SEPTIN7P11(dist=11673)	2.85e-06	9.5e-06	11.173
chr9	41970015	41970288	ncRNA_intronic	FGF7P3	2.87e-06	9.58e-06	10.0011
chr18	12991061	12991696	UTR5	CEP192(NM_032142:c.-8063_-7988delins0)	2.9e-06	9.68e-06	-14.4814
chr7	63971005	63971283	intergenic	YWHAEP1(dist=75110),ZNF680(dist=8973)	2.93e-06	9.75e-06	-10.441
chr4	128657066	128657296	intronic	SLC25A31	2.94e-06	9.77e-06	-24.7836
chr6	27279794	27280635	exonic	POM121L2	2.97e-06	9.86e-06	15.0442
chr7	64734488	64734692	intergenic	INTS4P1(dist=39888),ZNF92(dist=104020)	3e-06	9.95e-06	-19
chr1	151640022	151640298	intronic	SNX27	3.04e-06	1.01e-05	-12.9125
chr3	73159857	73160146	intergenic	PPP4R2(dist=41505),PDZRN3(dist=271435)	3.06e-06	1.01e-05	15.8917
chr8	70744098	70747441	exonic	SLCO5A1	3.06e-06	1.01e-05	10.2144
chr12	58087531	58088029	exonic	OS9	3.07e-06	1.01e-05	-13.5177
chr12	103889148	103889843	ncRNA_exonic	LOC105369945	3.06e-06	1.01e-05	-23.0444
chr15	75850993	75851663	intronic	PTPN9	3.06e-06	1.01e-05	12.6687
chr6	56498046	56498362	intronic	DST	3.09e-06	1.02e-05	-39.3267
chr17	8533004	8534933	UTR5	MYH10(NM_001256095:c.7515_7408delins0,NM_001375266:c.7479_7408delins0,NM_005964:c.7479_7408delins0,NM_001256012:c.7479_7408delins0)	3.08e-06	1.02e-05	33.3333
chr20	13931643	13931918	intronic	SEL1L2	3.08e-06	1.02e-05	17.0245
chr3	3499878	3500114	intergenic	CRBN(dist=278477),LOC100130207(dist=242384)	3.11e-06	1.03e-05	22.8938
chr5	26028836	26029122	intergenic	LINC02211(dist=726447),CDH9(dist=851584)	3.13e-06	1.03e-05	23.5502
chr5	51291108	51291383	intergenic	ISL1(dist=600545),LINC02118(dist=12482)	3.14e-06	1.03e-05	18.5714
chr8	15419160	15419387	intronic	TUSC3	3.12e-06	1.03e-05	11.2613
chr12	74691321	74691595	intergenic	LINC02882(dist=4910),ATXN7L3B(dist=240020)	3.11e-06	1.03e-05	-10.5263
chr15	102479287	102479560	intergenic	OR4F4(dist=16025),FAM138E(dist=15528)	3.13e-06	1.03e-05	10.0715
chr17	45578457	45578729	intergenic	MRPL45P2(dist=8471),NPEPPS(dist=21570)	3.13e-06	1.03e-05	-23.3223
chr22	22636817	22637044	intergenic	VPREB1(dist=36890),BMS1P20(dist=15419)	3.12e-06	1.03e-05	-11.673
chr1	243459866	243460131	intronic	SDCCAG8	3.17e-06	1.04e-05	38.8889
chr2	233019492	233019903	intronic	DIS3L2	3.17e-06	1.04e-05	-14.9377
chr16	21831482	21831944	upstream	RRN3P1(dist=987)	3.21e-06	1.05e-05	-46.9388
chr19	41641307	41642082	intergenic	CYP2F1(dist=7021),CYP2S1(dist=57042)	3.2e-06	1.05e-05	-15.9961
chr19	58412282	58412496	intergenic	ZNF814(dist=11877),ZNF417(dist=4646)	3.22e-06	1.05e-05	-12.5503
chr2	85329160	85329388	intergenic	LINC01964(dist=34690),TCF7L1(dist=31127)	3.26e-06	1.07e-05	-19.6059
chr11	17905443	17905973	intronic	SERGEF	3.28e-06	1.07e-05	-22.6264
chr5	64666221	64666468	intronic	ADAMTS6	3.29e-06	1.08e-05	-14.8514
chr10	93987407	93987644	intronic	CPEB3	3.3e-06	1.08e-05	-17.0854
chr14	77843101	77843746	exonic	TMED8	3.34e-06	1.09e-05	17.1978
chr12	64686711	64687122	intronic	C12orf56	3.37e-06	1.1e-05	22.7273
chr20	14126693	14126961	intronic	MACROD2	3.36e-06	1.1e-05	-17.1962
chr7	80168748	80169025	intergenic	GNAT3(dist=27368),CD36(dist=62498)	3.4e-06	1.11e-05	-14.7679
chr9	127835405	127835679	intronic	SCAI	3.4e-06	1.11e-05	-10.9517
chr3	33155214	33156128	exonic	CRTAP	3.5e-06	1.13e-05	28.2642
chr9	140572231	140572516	intronic	EHMT1	3.47e-06	1.13e-05	-17.1875
chr17	7210224	7211740	exonic	EIF5A	3.46e-06	1.13e-05	15
chr5	2436680	2436953	intergenic	LOC100506858(dist=124365),LSINCT5(dist=275752)	3.54e-06	1.15e-05	-16.9118
chr4	93906434	93906688	intronic	GRID2	3.63e-06	1.17e-05	-36.1111
chr12	10703500	10703785	intergenic	EIF2S3B(dist=27766),LINC02446(dist=2193)	3.61e-06	1.17e-05	13.245
chr12	53738546	53738986	UTR5	SP7(NM_001300837:c.15406_15375delins0)	3.61e-06	1.17e-05	51.1364
chr1	84736394	84736664	intergenic	PRKACB(dist=32213),SAMD13(dist=27557)	3.66e-06	1.18e-05	11.5841
chr1	103644681	103644955	intergenic	COL11A1(dist=70603),LOC101928436(dist=314647)	3.66e-06	1.18e-05	30.1328
chr3	146509342	146509585	intergenic	PLSCR5(dist=185339),LINC02010(dist=130125)	3.66e-06	1.18e-05	29.7371
chr5	77943868	77945220	UTR5	LHFPL2(NM_005779:c.138559_138286delins0)	3.65e-06	1.18e-05	-22.9238
chr5	57467549	57467792	intergenic	LINC02101(dist=49381),PLK2(dist=282018)	3.7e-06	1.19e-05	-23.0769
chr8	21881607	21882883	exonic	NPM2	3.72e-06	1.2e-05	18.0966
chr11	55489037	55489281	intergenic	OR4C6(dist=55465),OR5D13(dist=51633)	3.75e-06	1.21e-05	-11.8838
chr1	1314993	1315270	intergenic	AURKAIP1(dist=4406),CCNL2(dist=5821)	3.81e-06	1.22e-05	-34.4692
chr7	19549035	19549273	intergenic	FERD3L(dist=363991),POLR1F(dist=185811)	3.79e-06	1.22e-05	-12.3806
chr4	178472574	178472844	intergenic	AGA(dist=108917),LINC01098(dist=177067)	3.83e-06	1.23e-05	-13.1206
chr21	43109349	43109724	ncRNA_intronic	LINC00111	3.89e-06	1.24e-05	-18
chr4	111119187	111120084	exonic	ELOVL6	3.95e-06	1.26e-05	29.9692
chr5	43040845	43041161	ncRNA_intronic	LOC648987	3.96e-06	1.26e-05	-34.1133
chr17	37361812	37362093	downstream	RPL19(dist=827)	3.93e-06	1.26e-05	-20
chr11	1829600	1829811	intergenic	CTSD(dist=44443),SYT8(dist=25846)	4e-06	1.28e-05	-25.2632
chr14	32545276	32547141	ncRNA_exonic	ARHGAP5-AS1	4e-06	1.28e-05	11.893
chr13	68962187	68962415	intergenic	LINC00364(dist=1008061),LINC00550(dist=473001)	4.04e-06	1.29e-05	22.6131
chr17	712977	713599	intronic	NXN	4.04e-06	1.29e-05	-50
chr5	18902751	18903028	intergenic	LINC02223(dist=972153),CDH18(dist=568377)	4.11e-06	1.31e-05	44.898
chr6	156434214	156434449	intergenic	MIR1202(dist=166201),SNORD28B(dist=265435)	4.16e-06	1.32e-05	-28.9062
chr8	21867732	21868204	intergenic	XPO7(dist=3636),NPM2(dist=13441)	4.17e-06	1.32e-05	17.0455
chr11	7882717	7882952	ncRNA_intronic	LOC283299	4.17e-06	1.32e-05	-15.7361
chr16	88218153	88218482	intergenic	LOC400553(dist=83562),LINC02182(dist=9405)	4.16e-06	1.32e-05	-20.069
chr15	48009418	48011044	UTR5	SEMA6D(NM_001358352:c.-42294_-42107delins0,NM_001358351:c.-42294_-42107delins0,NM_024966:c.-41707_-40952delins0,NM_020858:c.-41707_-40952delins0,NM_153618:c.-41707_-40952delins0,NM_153617:c.-41707_-40952delins0,NM_153616:c.-41707_-40952delins0,NM_153619:c.-41310_-40952delins0)	4.18e-06	1.33e-05	12.8817
chrX	1214155	1214421	intergenic	SHOX(dist=594009),CRLF2(dist=100473)	4.21e-06	1.33e-05	11.2011
chr9	68365473	68365683	intergenic	ANKRD20A1(dist=395633),LINC00537(dist=42992)	4.25e-06	1.35e-05	38.3096
chr1	25833096	25833455	intergenic	MACO1(dist=6398),LDLRAP1(dist=36642)	4.33e-06	1.37e-05	-16.2643
chr6	42845963	42846185	intergenic	BICRAL(dist=9665),RPL7L1(dist=1169)	4.39e-06	1.39e-05	-49.3257
chr1	105428357	105428636	intergenic	LOC100129138(dist=808664),LINC01676(dist=703680)	4.45e-06	1.4e-05	15.9624
chr1	247569315	247569802	intergenic	LOC107985115(dist=28781),NLRP3(dist=9673)	4.45e-06	1.4e-05	-12.7179
chr5	11068752	11069024	intronic	CTNND2	4.45e-06	1.4e-05	11.2802
chr1	225965246	225965734	exonic	SRP9	4.52e-06	1.42e-05	-21.2415
chr7	128337420	128337824	intergenic	FAM71F2(dist=9489),FAM71F1(dist=11291)	4.62e-06	1.45e-05	18.8716
chr18	32870175	32870512	ncRNA_exonic	ZNF271P	4.63e-06	1.45e-05	-36.3636
chrX	103498356	103500162	exonic	ESX1	4.62e-06	1.45e-05	-19.5574
chr16	48808144	48808360	intergenic	N4BP1(dist=164053),CBLN1(dist=503469)	4.7e-06	1.47e-05	-34.4828
chr6	112408406	112408910	exonic	TUBE1	4.72e-06	1.48e-05	34.3389
chr6	130959438	130959712	intergenic	TMEM200A(dist=195228),SMLR1(dist=188834)	4.72e-06	1.48e-05	-12.7235
chr7	5111620	5112088	exonic	RBAK-RBAKDN	4.72e-06	1.48e-05	-25.9756
chr7	67144454	67144718	intergenic	LINC01372(dist=339442),LOC102723427(dist=340522)	4.74e-06	1.48e-05	-32.8767
chr1	171370583	171370837	intergenic	FMO4(dist=59360),PRRC2C(dist=83832)	4.87e-06	1.52e-05	20.9069
chr3	24616203	24616459	intergenic	THRB-AS1(dist=74701),RARB(dist=254355)	4.9e-06	1.53e-05	-11.96
chr6	111580363	111581010	exonic	MFSD4B	4.93e-06	1.53e-05	-12.47
chr11	114270799	114271690	exonic	C11orf71,RBM7	4.92e-06	1.53e-05	-20.2225
chr19	8466976	8467180	exonic	RAB11B	4.91e-06	1.53e-05	24.5283
chr20	47835783	47836067	exonic	DDX27	4.97e-06	1.54e-05	-10.5944
chr2	74425444	74426423	exonic	MTHFD2	5e-06	1.55e-05	33.3333
chr13	84943717	84943991	ncRNA_intronic	LINC00333	5.03e-06	1.56e-05	-35
chr10	47083341	47083633	UTR5	NPY4R(NM_005972:c.-3327_-3151delins0,NM_001278794:c.-3250_-3151delins0)	5.09e-06	1.58e-05	-31.9255
chr6	29817933	29818341	intergenic	ZNRD1ASP(dist=15103),HCP5B(dist=21331)	5.13e-06	1.59e-05	-14.529
chr21	21688470	21688751	intergenic	LINC02573(dist=57472),LINC00320(dist=426157)	5.13e-06	1.59e-05	10.0287
chrX	112083564	112084815	UTR5	AMOT(NM_133265:c.25309_24930delins0)	5.17e-06	1.6e-05	-33.4936
chr2	203879249	203879891	UTR5	NBEAL1(NM_001378026:c.-1510_-1403delins0,NM_001114132:c.-1510_-1403delins0)	5.23e-06	1.62e-05	14
chr18	33077545	33078063	exonic	INO80C	5.28e-06	1.63e-05	13.2075
chr8	52648128	52648402	intronic	PXDNL	5.33e-06	1.64e-05	-14.3377
chr1	214153214	214153668	ncRNA_intronic	PROX1-AS1	5.35e-06	1.65e-05	14.7766
chr4	114415951	114416186	intronic	CAMK2D	5.38e-06	1.66e-05	-24.5434
chr8	23730506	23730716	intergenic	STC1(dist=18187),ADAM28(dist=420837)	5.38e-06	1.66e-05	-10.3572
chr8	90769535	90770457	exonic	RIPK2	5.38e-06	1.66e-05	-17.6528
chr7	98121356	98121592	intergenic	BAIAP2L1(dist=90954),NPTX2(dist=125005)	5.58e-06	1.71e-05	12.2685
chrX	34562042	34562307	intergenic	FAM47A(dist=411595),TMEM47(dist=82885)	5.56e-06	1.71e-05	11.6627
chrX	108867762	108868614	exonic	KCNE5	5.57e-06	1.71e-05	11.9984
chr4	90544426	90544668	intergenic	GPRIN3(dist=315475),SNCA(dist=100582)	5.62e-06	1.72e-05	17.7299
chr5	165343738	165343968	intergenic	LOC102546299(dist=1373749),LINC01947(dist=988259)	5.65e-06	1.73e-05	-13.037
chr7	113504980	113505256	intergenic	SMIM30(dist=746343),PPP1R3A(dist=11576)	5.69e-06	1.74e-05	-13.3733
chr5	141255564	141258163	exonic	PCDH1	5.77e-06	1.76e-05	14.4712
chr2	13049860	13050135	intergenic	TRIB2(dist=167002),LOC100506474(dist=56773)	5.83e-06	1.78e-05	18.4762
chr18	24093111	24093347	intronic	KCTD1	5.85e-06	1.78e-05	-10.4356
chr3	136688118	136688529	intronic	IL20RB	5.89e-06	1.79e-05	11.9414
chr18	14430638	14431567	intergenic	CYP4F35P(dist=88115),CXADRP3(dist=46384)	5.89e-06	1.79e-05	25.7009
chr5	57853663	57853957	ncRNA_intronic	LINC02108	5.92e-06	1.8e-05	-10.4196
chr15	40803580	40804195	intergenic	CHST14(dist=38223),CCDC32(dist=8997)	5.92e-06	1.8e-05	20.2703
chr8	124172800	124173541	intronic	TBC1D31	5.98e-06	1.81e-05	14.8214
chr4	49525901	49526121	intergenic	CWH43(dist=461806),NONE(dist=NONE)	6e-06	1.82e-05	-15.4362
chr8	60614249	60614484	intergenic	LOC100505501(dist=578212),CA8(dist=483487)	6.02e-06	1.82e-05	-21.9855
chr4	91273184	91273408	intronic	CCSER1	6.07e-06	1.83e-05	-13.0057
chr5	140531157	140532017	exonic	PCDHB6	6.06e-06	1.83e-05	-18.983
chr7	52810470	52810696	intergenic	LOC107986794(dist=1349517),POM121L12(dist=292630)	6.06e-06	1.83e-05	-33.3333
chr10	70660525	70661473	exonic	DDX50	6.03e-06	1.83e-05	-24.9269
chr10	124133995	124135059	UTR5	PLEKHA1(NM_001377237:c.-18493_-18395delins0,NM_001330178:c.-18493_-18395delins0,NM_001377257:c.-18493_-18395delins0,NM_001377251:c.-18493_-18395delins0,NM_001377234:c.-18493_-18192delins0,NM_001377256:c.-18619_-18521delins0,NM_001377244:c.-18493_-18240delins0,NM_001377243:c.-18493_-18192delins0,NM_001001974:c.-18493_-18395delins0,NM_001377235:c.-18493_-18240delins0,NM_001377250:c.-18493_-18395del…	6.06e-06	1.83e-05	-18.254
chr6	34748808	34749065	intergenic	SNRPC(dist=7174),UHRF1BP1(dist=10795)	6.14e-06	1.85e-05	13.4615
chr3	115939718	115939925	intronic	LSAMP	6.18e-06	1.86e-05	17.284
chr8	127742506	127742782	intergenic	LRATD2(dist=171783),PCAT1(dist=282617)	6.22e-06	1.87e-05	10.7143
chr9	36492532	36492818	intergenic	RNF38(dist=91337),MELK(dist=80041)	6.22e-06	1.87e-05	-28.6553
chr15	25200035	25201054	exonic	SNURF	6.28e-06	1.89e-05	-11.6086
chr1	36335944	36336175	intronic	AGO1	6.35e-06	1.9e-05	-11.7457
chr6	21594613	21596437	exonic	SOX4	6.33e-06	1.9e-05	-19.0813
chr6	26204764	26205213	exonic	H4C5	6.32e-06	1.9e-05	-23.5294
chr13	26837332	26837571	intronic	CDK8	6.32e-06	1.9e-05	-22.0744
chr13	59411043	59411265	intergenic	LINC00374(dist=603792),DIAPH3(dist=828456)	6.3e-06	1.9e-05	11.5854
chr8	58044326	58044556	intergenic	BPNT2(dist=137900),LINC01606(dist=86279)	6.44e-06	1.93e-05	10.5629
chrX	56941408	56941689	intergenic	NBDY(dist=95797),NONE(dist=NONE)	6.45e-06	1.93e-05	14.8883
chr15	36508094	36508378	intergenic	MIR4510(dist=288970),CDIN1(dist=363449)	6.59e-06	1.97e-05	50
chr16	62991952	62992210	intergenic	CDH8(dist=921610),CDH11(dist=1985447)	6.59e-06	1.97e-05	16.2791
chr20	3140295	3140949	UTR5	FASTKD5(NM_021826:c.10795_10696delins0),UBOX5(NM_001267584:c.36500_36401delins0,NM_199415:c.36500_36401delins0,NM_014948:c.36500_36401delins0)	6.62e-06	1.98e-05	-20.9877
chr17	5548837	5549115	intergenic	NLRP1(dist=61008),LOC339166(dist=126439)	6.66e-06	1.99e-05	-18.7708
chr4	91495434	91495720	intronic	CCSER1	6.78e-06	2.02e-05	-26.3333
chr12	72362778	72363012	intronic	TPH2	6.79e-06	2.02e-05	-14.317
chr14	48009239	48009512	intronic	MDGA2	6.81e-06	2.03e-05	-15.0553
chr1	170135302	170135578	intronic	METTL11B	6.91e-06	2.06e-05	-21.875
chr5	152378001	152378279	intergenic	LINC01470(dist=26092),GRIA1(dist=491805)	7.01e-06	2.09e-05	-10.3774
chr16	46461370	46462886	intergenic	NONE(dist=NONE),ANKRD26P1(dist=40363)	7.08e-06	2.1e-05	-18.2692
chr4	171384981	171385259	intergenic	LINC01612(dist=180108),LINC02382(dist=278361)	7.18e-06	2.13e-05	-23.2615
chr11	77524642	77524844	intronic	RSF1	7.24e-06	2.15e-05	-28.5102
chrX	49090327	49090955	upstream	CACNA1F,CCDC22(dist=975)	7.24e-06	2.15e-05	-13.8825
chr6	143295724	143296002	ncRNA_intronic	LINC01277	7.35e-06	2.17e-05	17.7515
chr8	85223003	85223284	intronic	RALYL	7.39e-06	2.19e-05	-14.2115
chr15	52589244	52589519	intergenic	MYO5C(dist=1243),MYO5A(dist=9962)	7.49e-06	2.21e-05	-29.7392
chr12	32245477	32245714	intergenic	RESF1(dist=99436),BICD1(dist=14027)	7.54e-06	2.22e-05	16.2718
chr12	99075853	99076127	intronic	APAF1	7.54e-06	2.22e-05	-15.6429
chr6	22721253	22721537	intergenic	LOC105374972(dist=3100),NRSN1(dist=1404906)	7.56e-06	2.23e-05	26.5988
chr2	232849156	232849395	intronic	DIS3L2	7.6e-06	2.24e-05	17.0588
chr17	67210373	67210651	intronic	ABCA10	7.64e-06	2.25e-05	-14.3928
chr3	44036407	44041104	intergenic	ABHD5(dist=260544),MIR138-1(dist=114600)	7.67e-06	2.26e-05	-11.6689
chr12	5399678	5399987	intergenic	LINC02443(dist=47361),NTF3(dist=141287)	7.69e-06	2.26e-05	16.357
chr11	5720475	5720756	intronic	TRIM22	7.77e-06	2.28e-05	-19.4399
chr7	9314561	9314836	intergenic	NXPH1(dist=521970),PER3P1(dist=359064)	7.94e-06	2.33e-05	-27.7027
chr7	104941752	104941978	intronic	SRPK2	8.16e-06	2.39e-05	19.8198
chr4	37700462	37700742	intergenic	RELL1(dist=12464),PGM2(dist=127566)	8.25e-06	2.41e-05	12.7168
chr21	48055199	48056060	UTR5	PRMT2(NM_001286678:c.-1357_-1189delins0,NM_001286677:c.-1357_-1189delins0,NM_001242865:c.-1357_-1189delins0,NM_001242864:c.-1357_-1189delins0,NM_001535:c.-1357_-1189delins0,NM_001286676:c.-1357_-1189delins0,NM_001242866:c.-1278_-1189delins0,NM_206962:c.-1278_-1189delins0)	8.25e-06	2.41e-05	12.3641
chrX	32532579	32532851	intronic	DMD	8.22e-06	2.41e-05	18.1572
chrX	136647526	136651656	exonic	ZIC3	8.24e-06	2.41e-05	-26.5727
chr17	5403131	5404602	exonic	LOC728392	8.31e-06	2.43e-05	12.0833
chr13	29818814	29819088	intronic	MTUS2	8.41e-06	2.45e-05	-15.7609
chr3	149002815	149003082	intergenic	CP(dist=63199),TM4SF18(dist=33203)	8.43e-06	2.46e-05	-11.1175
chr6	111279644	111280210	exonic	GTF3C6	8.52e-06	2.48e-05	-10.0837
chr22	51195308	51195601	ncRNA_exonic	RPL23AP82	8.53e-06	2.48e-05	-20.7781
chr22	17363340	17363576	intergenic	HSFY1P1(dist=53115),GAB4(dist=79250)	8.56e-06	2.49e-05	-16.6426
chr14	54016196	54016462	intergenic	LOC101927620(dist=391950),MIR5580(dist=398683)	8.65e-06	2.51e-05	24.1379
chr14	64215968	64216196	intergenic	SGPP1(dist=21185),SYNE2(dist=103526)	8.65e-06	2.51e-05	-19.7326
chrX	70273009	70273255	intergenic	SLC7A3(dist=122063),SNX12(dist=5842)	8.62e-06	2.51e-05	-13.1859
chr2	11732841	11733303	exonic	GREB1	8.75e-06	2.54e-05	19.6244
chr10	81460423	81460743	ncRNA_intronic	NUTM2B-AS1	8.8e-06	2.55e-05	-13.0825
chr5	56337107	56337330	intergenic	MIER3(dist=89150),GPBP1(dist=132445)	8.88e-06	2.57e-05	-15.9746
chr11	39238673	39238952	intergenic	LINC01493(dist=561874),LRRC4C(dist=896799)	8.89e-06	2.58e-05	-20.6081
chr19	12958152	12958891	exonic	MAST1	9.02e-06	2.61e-05	-21.9389
chr4	31672376	31672662	intergenic	LINC02501(dist=111933),LINC02506(dist=326339)	9.06e-06	2.62e-05	-17.1429
chr5	88179866	88180258	ncRNA_intronic	MEF2C-AS1	9.05e-06	2.62e-05	-10.7994
chr7	103722887	103723173	intergenic	RELN(dist=92782),ORC5(dist=43615)	9.09e-06	2.63e-05	-14.3247
chr17	42592753	42593023	intergenic	GPATCH8(dist=11979),FZD2(dist=41829)	9.21e-06	2.66e-05	35.6099
chr1	245979989	245980282	intronic	SMYD3	9.26e-06	2.67e-05	-14.7576
chr3	33399045	33399313	intronic	FBXL2	9.38e-06	2.71e-05	-22.2852
chr5	140261884	140262153	exonic	PCDHA13	9.44e-06	2.72e-05	-18.1818
chr16	75824402	75824645	intergenic	CPHXL(dist=64014),CNTNAP4(dist=486654)	9.48e-06	2.73e-05	35
chr20	45992625	45992869	intergenic	ZMYND8(dist=6992),LINC01754(dist=18641)	9.48e-06	2.73e-05	-16.1296
chr1	115796904	115797135	intergenic	TSPAN2(dist=164780),NGF-AS1(dist=28520)	9.53e-06	2.74e-05	-24.2248
chr1	206223537	206224028	UTR5	AVPR1B(NM_000707:c.-498_-413delins0)	9.53e-06	2.74e-05	23.8377
chr8	26971151	26971578	intergenic	MIR548H4(dist=64671),STMN4(dist=121247)	9.6e-06	2.76e-05	16.4948
chr2	65540761	65541311	exonic	SPRED2	9.73e-06	2.79e-05	10.0233
chr6	129998258	129998533	intronic	ARHGAP18	9.75e-06	2.79e-05	10.248
chr17	16483953	16484158	intergenic	ZNF287(dist=11427),ZNF624(dist=39890)	9.83e-06	2.81e-05	-30.9949
chr16	75468833	75469106	intergenic	CFDP1(dist=1432),TMEM170A(dist=7846)	9.91e-06	2.83e-05	-21.6761
chr17	10522138	10522519	ncRNA_intronic	MYHAS	9.88e-06	2.83e-05	-50
chr5	118300258	118301108	intronic	DTWD2	1e-05	2.86e-05	19.2847
chr8	93039062	93039339	intronic	RUNX1T1	1e-05	2.86e-05	12.5
chr18	8063035	8063453	intronic	PTPRM	1.02e-05	2.9e-05	-17.7547
chr14	72394396	72394671	intergenic	SIPA1L1(dist=186470),RGS6(dist=4217)	1.02e-05	2.91e-05	-13.6383
chr21	36885226	36885464	ncRNA_intronic	LOC100506403	1.02e-05	2.91e-05	11.244
chr7	86615510	86615740	intronic	ELAPOR2	1.04e-05	2.94e-05	14.6684
chrX	43138825	43139038	intergenic	PINCR(dist=52978),MAOA(dist=375117)	1.04e-05	2.94e-05	-17.2869
chr3	48481412	48482166	exonic	TMA7	1.05e-05	2.98e-05	10.2075
chr4	26361172	26361411	intronic	RBPJ	1.05e-05	2.99e-05	10.5543
chr7	145481766	145482014	intergenic	TPK1(dist=948620),CNTNAP2(dist=989349)	1.05e-05	2.99e-05	15.5553
chr20	41967073	41967542	intergenic	PTPRT(dist=148527),SRSF6(dist=118994)	1.05e-05	2.99e-05	35.7143
chr22	32674984	32675258	intergenic	SLC5A4-AS1(dist=5382),RFPL3(dist=75614)	1.06e-05	2.99e-05	11.1838
chr2	238706950	238708245	UTR5	RBM44(NM_001080504:c.-14831_-14749delins0)	1.06e-05	3.01e-05	-39.0625
chr2	216161353	216161786	intergenic	ABCA12(dist=158004),ATIC(dist=14996)	1.07e-05	3.03e-05	11.4943
chr6	25992181	25993164	downstream	TRIM38(dist=724)	1.07e-05	3.03e-05	13.4328
chr18	5004257	5004464	intergenic	DLGAP1(dist=548950),LINC01892(dist=76717)	1.08e-05	3.04e-05	-10.9315
chr7	25902121	25902472	intergenic	LOC646588(dist=72382),MIR148A(dist=87067)	1.08e-05	3.05e-05	-33.7209
chr9	79675642	79676412	intergenic	FOXB2(dist=39773),VPS13A-AS1(dist=115260)	1.08e-05	3.05e-05	24.0769
chr7	13664442	13664723	intergenic	ARL4A(dist=933859),ETV1(dist=266133)	1.1e-05	3.11e-05	22.6816
chr19	23941137	23941538	intronic	ZNF681	1.11e-05	3.12e-05	-59.6907
chr18	47018434	47018948	UTR5	RPL17(NM_001199344:c.893_704delins0,NM_001199343:c.893_704delins0,NM_001199342:c.894_687delins0,NM_001199341:c.893_687delins0)	1.12e-05	3.14e-05	14.8208
chr12	99248658	99248939	intronic	ANKS1B	1.13e-05	3.16e-05	-12.7537
chr18	69977673	69977935	intergenic	LINC01899(dist=528211),CBLN2(dist=225981)	1.13e-05	3.16e-05	-29.6027
chr21	23833721	23833958	intergenic	LINC00308(dist=344874),MIR6130(dist=617648)	1.18e-05	3.3e-05	-26.2438
chr4	173008315	173008553	intronic	GALNTL6	1.19e-05	3.33e-05	-11.089
chr13	44989042	44989260	intergenic	TUSC8(dist=8922),TSC22D1(dist=17019)	1.19e-05	3.33e-05	-28.1818
chr15	79102715	79104628	exonic	ADAMTS7	1.19e-05	3.33e-05	-65.2174
chr11	85917754	85918020	intergenic	PICALM(dist=136852),EED(dist=37406)	1.2e-05	3.34e-05	14.3146
chr14	73602898	73603747	UTR5	PSEN1(NM_007318:c.-11513_-11437delins0,NM_000021:c.-11513_-11437delins0)	1.2e-05	3.34e-05	17.2365
chr19	38826303	38827929	exonic	CATSPERG	1.2e-05	3.34e-05	19.4175
chr5	21107657	21107899	intergenic	LINC02241(dist=169855),GUSBP1(dist=351690)	1.24e-05	3.45e-05	16.6667
chr7	77992531	77992767	intronic	MAGI2	1.24e-05	3.46e-05	12.006
chr1	241682473	241683112	exonic	FH	1.28e-05	3.54e-05	11.2757
chr6	125684544	125684865	intergenic	HDDC2(dist=61431),LINC02523(dist=310634)	1.27e-05	3.54e-05	-25
chr8	28558588	28559960	ncRNA_exonic	EXTL3-AS1	1.28e-05	3.54e-05	11.1111
chr9	10970456	10970727	intergenic	PTPRD-AS2(dist=350036),TYRP1(dist=1722658)	1.27e-05	3.54e-05	12.983
chr7	63248957	63249231	intergenic	MIR4283-1(dist=167410),ZNF722P(dist=209953)	1.28e-05	3.56e-05	-12.8195
chrX	22700720	22701004	ncRNA_intronic	PTCHD1-AS	1.28e-05	3.56e-05	10.5696
chr1	184942862	184943777	exonic	NIBAN1	1.29e-05	3.59e-05	27.6827
chr10	59427274	59427503	intergenic	MIR3924(dist=362955),IPMK(dist=523775)	1.29e-05	3.59e-05	11.4208
chr3	65290973	65291248	intergenic	ADAMTS9-AS2(dist=293827),MAGI1(dist=47953)	1.32e-05	3.66e-05	22.9174
chr8	310027	310300	intergenic	ZNF596(dist=112687),FAM87A(dist=15631)	1.32e-05	3.66e-05	-20.1044
chr16	73864001	73864310	intergenic	LINC01568(dist=408706),LOC101928035(dist=361981)	1.32e-05	3.66e-05	-27.2727
chr7	5866146	5866359	ncRNA_intronic	ZNF815P	1.33e-05	3.67e-05	-11.2191
chr12	9419217	9419459	intergenic	LINC00987(dist=3744),LOC642846(dist=16794)	1.34e-05	3.69e-05	-13.2881
chrX	50214459	50214679	upstream	DGKK(dist=635)	1.35e-05	3.72e-05	12.1559
chr1	39980365	39981768	ncRNA_exonic	OXCT2P1	1.35e-05	3.73e-05	31.0606
chr2	135726002	135726815	intronic	MAP3K19	1.36e-05	3.76e-05	13.2502
chr7	19748397	19748861	exonic	POLR1F	1.36e-05	3.76e-05	14.2646
chr13	56955839	56956134	intergenic	MIR5007(dist=1207156),PRR20E(dist=758918)	1.37e-05	3.78e-05	-18.9565
chr7	46223038	46223303	intergenic	IGFBP3(dist=262167),LOC730338(dist=504174)	1.38e-05	3.8e-05	-13.8246
chrX	114494639	114494908	intergenic	LRCH2(dist=25980),LUZP4(dist=29373)	1.38e-05	3.81e-05	11.3505
chr14	23798235	23798520	intergenic	BCL2L2-PABPN1(dist=2841),SLC22A17(dist=17000)	1.39e-05	3.82e-05	10.9524
chr4	184813453	184813729	intergenic	NONE(dist=NONE),STOX2(dist=12731)	1.42e-05	3.91e-05	20.8571
chr14	21006662	21006935	intergenic	RNASE10(dist=27381),RNASE9(dist=17317)	1.44e-05	3.95e-05	-18.0608
chr6	156909917	156910195	intergenic	SNORD28B(dist=209960),ARID1B(dist=186965)	1.44e-05	3.96e-05	-24.1209
chr11	59591749	59592020	intergenic	MRPL16(dist=13498),CBLIF(dist=4726)	1.44e-05	3.96e-05	12.2867
chr16	21516220	21516488	downstream	MIR3680-1,MIR3680-2(dist=882)	1.45e-05	3.99e-05	20.3911
chr18	10741867	10742110	intronic	PIEZO2	1.47e-05	4.03e-05	16.6667
chr5	124438348	124438581	ncRNA_intronic	LOC101927421	1.48e-05	4.04e-05	13.2802
chr7	83378885	83379153	intergenic	SEMA3E(dist=100430),SEMA3A(dist=205940)	1.51e-05	4.12e-05	-11.2498
chr1	23694690	23696050	ncRNA_exonic	ZNF436-AS1	1.51e-05	4.13e-05	-12.9008
chr11	59398808	59399090	intergenic	OSBP(dist=15561),PATL1(dist=5101)	1.51e-05	4.13e-05	10.3375
chrX	48455942	48456594	exonic	WDR13	1.52e-05	4.14e-05	-12.8004
chr4	109905581	109905883	intronic	COL25A1	1.53e-05	4.16e-05	-14.1026
chr14	36991594	36992488	ncRNA_exonic	NKX2-1-AS1	1.53e-05	4.16e-05	-11.7023
chr21	40868147	40868428	intronic	GET1-SH3BGR,SH3BGR	1.54e-05	4.2e-05	-13.1607
chr9	22354533	22354842	intergenic	CDKN2B-AS1(dist=233440),DMRTA1(dist=91981)	1.57e-05	4.25e-05	-12.3426
chr2	126568931	126569162	intergenic	CNTNAP5(dist=890136),LINC01941(dist=298515)	1.58e-05	4.29e-05	-12.532
chr15	45879274	45879918	exonic	BLOC1S6	1.58e-05	4.29e-05	16.1885
chr11	68628440	68629253	intergenic	CPT1A(dist=19041),MRPL21(dist=29493)	1.59e-05	4.31e-05	11.2026
chr1	89989810	89990986	UTR5	LRRC8B(NM_015350:c.-57822_-57629delins0,NM_001369817:c.-57822_-57629delins0,NM_001369819:c.-57822_-57629delins0,NM_001134476:c.-57822_-57629delins0)	1.6e-05	4.33e-05	-18.4832
chr3	128215212	128216905	ncRNA_intronic	GATA2-AS1	1.6e-05	4.33e-05	-18.3099
chr1	153662203	153662439	exonic	NPR1	1.61e-05	4.35e-05	-22.3593
chr1	170876228	170876504	intergenic	PRRX1(dist=167666),MROH9(dist=28108)	1.61e-05	4.35e-05	32.6531
chr19	50143223	50145764	exonic	RRAS	1.61e-05	4.35e-05	-23.5552
chr2	17612148	17612400	intergenic	CYRIA(dist=765046),RAD51AP2(dist=79446)	1.65e-05	4.45e-05	29.6296
chr8	111313584	111313858	intergenic	KCNV1(dist=325584),LINC01608(dist=636061)	1.66e-05	4.47e-05	13.1537
chr5	10353400	10354512	exonic	MARCHF6	1.67e-05	4.5e-05	-23.9979
chr18	44012637	44012903	intronic	RNF165	1.68e-05	4.52e-05	-10.9491
chr16	7462808	7463038	intronic	RBFOX1	1.69e-05	4.53e-05	-16.7076
chrX	100353009	100353276	UTR5	CENPI(NM_001318521:c.-2889_-2823delins0)	1.69e-05	4.53e-05	-25.5814
chr2	124897372	124897681	intronic	CNTNAP5	1.7e-05	4.57e-05	16.0532
chr13	103462165	103462375	intronic	BIVM,BIVM-ERCC5	1.72e-05	4.61e-05	15.3846
chr18	73999852	74000092	intergenic	LINC01893(dist=72073),ZNF516(dist=69545)	1.72e-05	4.61e-05	16.567
chr5	77058784	77059025	intronic	TBCA	1.73e-05	4.64e-05	30.7692
chrX	30596307	30596585	upstream	TASL(dist=424)	1.74e-05	4.67e-05	-10.6486
chr5	64762590	64762801	intronic	ADAMTS6	1.75e-05	4.68e-05	-22.6786
chr5	29768446	29768722	intergenic	LINC02064(dist=372363),LOC105374704(dist=111945)	1.75e-05	4.69e-05	10.5413
chr11	61049093	61049407	exonic	VWCE	1.75e-05	4.69e-05	11.002
chr18	51883947	51884994	UTR5	C18orf54(NM_001288982:c.-2667_-1949delins0,NM_001288981:c.-2667_-2599delins0,NM_001288980:c.-2667_-2498delins0,NM_001370309:c.-2667_-1949delins0,NM_173529:c.-2667_-1949delins0),STARD6(NM_139171:c.3285_3219delins0,NM_001371101:c.3285_3219delins0,NM_001371102:c.3285_3004delins0)	1.76e-05	4.71e-05	41.5176
chr10	15902079	15902402	exonic	MINDY3	1.77e-05	4.73e-05	-32.3529
chr9	23820691	23822135	UTR5	ELAVL2(NM_001351476:c.59075_58993delins0,NM_001351471:c.59075_58993delins0,NM_001351470:c.59586_59371delins0,NM_001171195:c.59586_59371delins0,NM_001171197:c.59075_58993delins0,NM_001351459:c.56229_56147delins0,NM_001351465:c.56229_56147delins0,NM_001385705:c.58922_58701delins0,NM_001385707:c.56076_55855delins0,NM_001385702:c.59075_58993delins0,NM_001385703:c.59075_58993delins0,NM_001385704:c.562…	1.78e-05	4.74e-05	-17.7966
chr5	134740275	134740516	intergenic	MACROH2A1(dist=4698),DCANP1(dist=39388)	1.79e-05	4.75e-05	18.0851
chr3	155882787	155883062	intronic	KCNAB1	1.79e-05	4.76e-05	-16.1907
chr5	59387600	59387873	intronic	PDE4D	1.79e-05	4.77e-05	-10.0802
chr5	179629726	179629954	intronic	RASGEF1C	1.8e-05	4.79e-05	33.9623
chr3	97483140	97483618	UTR5	ARL6(NM_032146:c.-3587_-3334delins0,NM_177976:c.-3587_-3334delins0,NM_001278293:c.-3350_-3334delins0,NM_001323513:c.-3350_-3334delins0,NM_001323514:c.-3350_-3334delins0)	1.86e-05	4.94e-05	15.7895
chr9	122131007	122132214	UTR5	BRINP1(NM_014618:c.56080_55701delins0)	1.86e-05	4.94e-05	-16.4745
chr4	154160221	154160459	intronic	TRIM2	1.88e-05	4.99e-05	-14.5718
chr3	152029696	152029976	intronic	MBNL1	1.92e-05	5.07e-05	10.5841
chr15	22683185	22683394	intergenic	MIR4509-1(dist=7944),GOLGA8DP(dist=18891)	1.92e-05	5.07e-05	-14.8686
chr17	36003250	36003687	exonic	DDX52	1.92e-05	5.07e-05	-13.1579
chr4	113799811	113800075	intronic	ANK2	1.92e-05	5.08e-05	-13.4298
chr4	39806495	39806748	intergenic	UBE2K(dist=22085),PDS5A(dist=17735)	1.93e-05	5.1e-05	19.3023
chr6	5999149	5999963	exonic	NRN1	1.94e-05	5.11e-05	-29.533
chrX	27738505	27738790	intronic	DCAF8L2	1.97e-05	5.18e-05	-10.0584
chr1	62207827	62208818	UTR5	PATJ(NM_001350145:c.-20413_-20338delins0,NM_176877:c.-20413_-20338delins0)	1.97e-05	5.19e-05	-10.4803
chr9	127177366	127177818	exonic	PSMB7	1.98e-05	5.21e-05	-17.619
chr16	71324387	71324622	upstream	CMTR2(dist=762)	1.99e-05	5.22e-05	10.6753
chr18	48722530	48724425	exonic	MEX3C	1.99e-05	5.23e-05	31.8182
chr21	26934423	26934805	ncRNA_exonic	MIR155HG	2.01e-05	5.29e-05	44.802
chr1	159750416	159751353	exonic	DUSP23	2.02e-05	5.3e-05	-21.8484
chr1	229476707	229476936	intronic	CCSAP	2.04e-05	5.35e-05	18.0328
chr7	4534173	4534444	intergenic	SDK1(dist=225542),FOXK1(dist=187482)	2.04e-05	5.36e-05	-12.6033
chr16	69097029	69097423	intronic	TANGO6	2.04e-05	5.36e-05	17.5676
chr8	38230042	38230525	intronic	NSD3	2.09e-05	5.46e-05	-22.0063
chr11	128899419	128899652	intronic	ARHGAP32	2.1e-05	5.5e-05	-13.0303
chr2	74874718	74875562	UTR5	M1AP(NM_001281296:c.8063_7990delins0,NM_001321739:c.8055_7990delins0,NM_138804:c.7762_7698delins0,NM_001281295:c.8055_7990delins0)	2.11e-05	5.53e-05	11.2
chr4	582171	582635	intergenic	LOC105374338(dist=3516),PDE6B(dist=36727)	2.12e-05	5.53e-05	15.2049
chr2	60776596	60782779	exonic	BCL11A	2.14e-05	5.59e-05	-16.5623
chr10	65224870	65225960	exonic	JMJD1C	2.15e-05	5.61e-05	12.3966
chr5	163081635	163081916	intergenic	MAT2B(dist=135275),LINC02143(dist=793512)	2.16e-05	5.63e-05	-20
chr7	43098712	43099064	intergenic	MRPL32(dist=121259),HECW1(dist=53182)	2.16e-05	5.63e-05	12.3932
chrX	57314804	57315035	intronic	FAAH2	2.16e-05	5.64e-05	11.2571
chr12	6916050	6916290	intronic	CD4	2.17e-05	5.66e-05	16.513
chr12	24700140	24700421	intronic	SOX5	2.19e-05	5.69e-05	-11.7241
chr5	172665306	172666087	intergenic	NKX2-5(dist=3097),MIR12118(dist=64646)	2.2e-05	5.74e-05	10.3448
chr13	95354189	95355184	intergenic	GPR180(dist=67274),LOC101927248(dist=1814)	2.21e-05	5.75e-05	20.7468
chr16	65520036	65520317	ncRNA_intronic	LINC00922	2.23e-05	5.81e-05	66.2202
chr8	107669777	107670591	exonic	OXR1	2.26e-05	5.87e-05	13.253
chr3	44379532	44380310	UTR5	TCAIM(NM_001029840:c.-16664_-16464delins0,NM_001282913:c.-16654_-16464delins0,NM_001282915:c.-29440_-29250delins0,NM_001029839:c.-16331_-15965delins0,NM_001282914:c.-28803_-28751delins0,NM_173826:c.-16017_-15965delins0)	2.27e-05	5.89e-05	-28.3019
chr19	53179377	53179822	intronic	ZNF83	2.28e-05	5.9e-05	-40.7018
chr20	52311478	52311715	intergenic	LOC105372672(dist=60349),SUMO1P1(dist=179325)	2.28e-05	5.91e-05	-10.4511
chr7	148540712	148540983	intronic	EZH2	2.3e-05	5.96e-05	-25.9001
chr8	25397243	25397513	intergenic	CDCA2(dist=31810),EBF2(dist=301728)	2.33e-05	6.02e-05	-10.7202
chr11	79058839	79059120	intronic	TENM4	2.33e-05	6.02e-05	14.7059
chr12	86212459	86212732	intronic	RASSF9	2.32e-05	6.02e-05	-14.1053
chr5	148192129	148192402	intergenic	HTR4(dist=158039),ADRB2(dist=13772)	2.35e-05	6.06e-05	12.8134
chr10	69644169	69645178	exonic	SIRT1	2.35e-05	6.06e-05	-25
chrX	7511348	7511777	intergenic	STS(dist=238666),VCX(dist=298526)	2.34e-05	6.06e-05	26.6507
chr2	35216955	35217202	intergenic	LINC01320(dist=269325),MIR548AD(dist=479269)	2.36e-05	6.1e-05	30
chr13	69911273	69911539	intergenic	LINC00383(dist=15042),KLHL1(dist=363186)	2.41e-05	6.21e-05	-17.8571
chr3	186902090	186902301	intergenic	RPL39L(dist=44806),LOC101929106(dist=12577)	2.42e-05	6.24e-05	-25.6432
chr1	77684996	77685252	exonic	PIGK	2.44e-05	6.28e-05	10.0029
chr3	149469909	149470388	exonic	COMMD2	2.45e-05	6.3e-05	18.0328
chr16	56659107	56659660	upstream	MT1E(dist=33)	2.45e-05	6.3e-05	-20.1117
chr11	98891543	98891821	UTR5	CNTN5(NM_001243270:c.-535267_-535125delins0,NM_001243271:c.-535267_-535125delins0,NM_014361:c.-535267_-535125delins0)	2.46e-05	6.32e-05	-31.3199
chr2	178499146	178499416	intronic	PDE11A	2.47e-05	6.35e-05	11.3316
chr5	140098738	140098978	downstream	VTRNA1-2(dist=140)	2.48e-05	6.36e-05	-12.824
chr22	22221055	22222367	exonic	MAPK1	2.49e-05	6.39e-05	-20.9282
chr1	18956895	18959829	exonic	PAX7	2.5e-05	6.42e-05	27.1077
chr13	93311203	93311477	intronic	GPC5	2.52e-05	6.45e-05	10.9524
chr18	76932200	76932643	intronic	ATP9B	2.53e-05	6.47e-05	-13.46
chr8	14459350	14459624	intronic	SGCZ	2.54e-05	6.51e-05	-37.2093
chr11	65438077	65438316	intergenic	RELA(dist=7634),KAT5(dist=41407)	2.54e-05	6.51e-05	10.3601
chr13	59743053	59743293	intergenic	LINC00374(dist=935802),DIAPH3(dist=496428)	2.55e-05	6.52e-05	-24.1667
chr12	18008522	18008855	intergenic	MIR3974(dist=182194),RERGL(dist=224948)	2.56e-05	6.55e-05	11.4064
chr7	855308	857020	UTR5	SUN1(NM_001367683:c.-15882_-15852delins0,NM_001367638:c.-15882_-15852delins0,NM_001367687:c.-15882_-15852delins0,NM_001367686:c.-22228_-22198delins0,NM_001367670:c.-22228_-22198delins0,NM_001367669:c.-15882_-15852delins0,NM_001367667:c.-22228_-22198delins0,NM_001367651:c.-6123_-6093delins0,NM_001367648:c.-22228_-22198delins0,NM_001367649:c.-22228_-22198delins0,NM_001367644:c.-22228_-22198delins0,…	2.57e-05	6.56e-05	-14.2124
chr9	122083230	122083505	intronic	BRINP1	2.57e-05	6.56e-05	15.2047
chr17	3289362	3290072	intergenic	OR3A4P(dist=74622),OR1E1(dist=10326)	2.57e-05	6.56e-05	13.9706
chr4	150558012	150558297	intronic	IQCM	2.58e-05	6.57e-05	16.3487
chr11	78285405	78285995	exonic	NARS2	2.58e-05	6.58e-05	-10.4846
chr1	161836809	161837042	intronic	ATF6	2.59e-05	6.6e-05	-10.883
chr9	109622424	109623356	intergenic	LINC01505(dist=180343),ZNF462(dist=2091)	2.61e-05	6.64e-05	-39.9
chr4	175940787	175941233	intergenic	ADAM29(dist=41456),GPM6A(dist=612855)	2.63e-05	6.69e-05	14.1378
chr1	217869482	217869813	intronic	SPATA17	2.65e-05	6.74e-05	-19.854
chr8	129571409	129571694	ncRNA_exonic	LINC00824	2.66e-05	6.74e-05	14.4444
chr13	27098219	27098455	intergenic	CDK8(dist=118846),WASF3(dist=33365)	2.72e-05	6.89e-05	-12.4692
chr11	4980189	4980447	intronic	MMP26	2.72e-05	6.9e-05	13.2239
chr8	134637613	134637838	intergenic	ST3GAL1(dist=53483),LOC105375773(dist=38166)	2.75e-05	6.95e-05	-16.8831
chr2	24272450	24273313	exonic	FKBP1B	2.76e-05	6.97e-05	-12.3894
chr19	38145826	38147219	UTR5	ZFP30(NM_001320670:c.7643_7598delins0,NM_001320669:c.7643_7598delins0,NM_001320671:c.7643_7598delins0,NM_001320667:c.7643_7225delins0,NM_001320666:c.7643_7225delins0,NM_014898:c.7643_7278delins0,NM_001320668:c.8439_8298delins0)	2.77e-05	7e-05	13.843
chr6	9433872	9434141	intergenic	LOC100506207(dist=648194),TFAP2A(dist=962769)	2.8e-05	7.07e-05	11.8064
chr4	175750330	175750584	UTR5	GLRA3(NM_006529:c.436_368delins0,NM_001042543:c.436_368delins0)	2.81e-05	7.08e-05	23.6364
chr15	85560213	85560486	intronic	PDE8A	2.81e-05	7.08e-05	21.8777
chr7	93519366	93520184	exonic	TFPI2	2.82e-05	7.12e-05	-11.7044
chr15	41778393	41778988	intergenic	RTF1(dist=2632),ITPKA(dist=7084)	2.83e-05	7.14e-05	-18.0103
chr12	29448716	29449008	ncRNA_intronic	LOC100506606	2.84e-05	7.15e-05	-14.9202
chr15	34740303	34740572	intergenic	GOLGA8A(dist=10294),GOLGA8B(dist=76724)	2.85e-05	7.16e-05	-27.8571
chr10	53643927	53644162	intronic	PRKG1	2.87e-05	7.2e-05	11.4529
chr18	38517919	38518193	intergenic	LINC01477(dist=838722),KC6(dist=542043)	2.92e-05	7.33e-05	-11.5385
chr20	35012099	35012310	intronic	DLGAP4	2.92e-05	7.33e-05	-23.9574
chr6	134067197	134067458	ncRNA_intronic	TARID	2.92e-05	7.34e-05	19.3548
chr2	60912961	60913228	intergenic	BCL11A(dist=132172),PAPOLG(dist=70175)	2.94e-05	7.36e-05	-14.9676
chr13	23730367	23730598	intergenic	LINC00621(dist=239859),SGCG(dist=4049)	2.94e-05	7.36e-05	15.2467
chr14	44035444	44035717	intergenic	LRFN5(dist=1661692),FSCB(dist=937637)	2.94e-05	7.36e-05	-11.3571
chr14	29254365	29255069	ncRNA_exonic	LINC02282	2.96e-05	7.41e-05	11.7845
chr22	16228205	16228546	ncRNA_intronic	PSLNR	2.96e-05	7.41e-05	-36.3636
chrX	1532122	1532346	ncRNA_exonic	ASMTL-AS1	2.96e-05	7.41e-05	11.588
chr19	58032470	58032704	intergenic	ZNF773(dist=2696),ZNF549(dist=5989)	2.96e-05	7.42e-05	25.4559
chr3	21296876	21297111	intergenic	LOC101927829(dist=904456),VENTXP7(dist=150107)	2.99e-05	7.47e-05	-17.2093
chr19	36228974	36229504	exonic	KMT2B	3.01e-05	7.52e-05	-17.1123
chr20	43295572	43295846	ncRNA_intronic	LINC01260	3.03e-05	7.55e-05	29.7156
chr8	75896528	75897116	UTR5	CRISPLD1(NM_031461:c.-1483_-1107delins0)	3.03e-05	7.56e-05	21.7391
chr10	125682817	125683092	intergenic	CPXM2(dist=31494),CHST15(dist=84092)	3.05e-05	7.6e-05	-19.1697
chr3	188353967	188354184	intronic	LPP	3.09e-05	7.7e-05	16.814
chr2	36217386	36217665	intergenic	MIR548AD(dist=520834),CRIM1-DT(dist=364227)	3.1e-05	7.71e-05	20
chr10	346504	346828	intronic	DIP2C	3.11e-05	7.74e-05	-10.4215
chr21	19543538	19543820	intronic	CHODL	3.11e-05	7.74e-05	10.1247
chr1	235512430	235512704	intergenic	GGPS1(dist=4586),TBCE(dist=17971)	3.13e-05	7.78e-05	18.3204
chr6	126638982	126639260	intergenic	NONE(dist=NONE),CENPW(dist=21675)	3.15e-05	7.81e-05	10.0137
chr10	46222416	46223287	exonic	WASHC2C	3.16e-05	7.85e-05	-18.75
chrX	122385304	122385580	intronic	GRIA3	3.16e-05	7.85e-05	13.7472
chrX	82986603	82986877	intergenic	POU3F4(dist=219475),CYLC1(dist=129257)	3.17e-05	7.86e-05	-10.0293
chr1	85002148	85002379	intronic	SPATA1	3.22e-05	7.97e-05	22.2727
chr3	11686789	11687073	intronic	VGLL4	3.24e-05	8.01e-05	-24.0577
chr17	29158878	29159423	exonic	ATAD5	3.24e-05	8.01e-05	14.2553
chr22	21271363	21272616	exonic	CRKL	3.23e-05	8.01e-05	-19.7121
chr1	91754460	91754980	intronic	HFM1	3.26e-05	8.05e-05	30.2857
chrX	48595526	48595997	intergenic	SUV39H1(dist=28120),GLOD5(dist=24154)	3.27e-05	8.08e-05	11.9897
chr6	47202393	47202609	exonic	TNFRSF21	3.34e-05	8.23e-05	-37.1134
chr14	23699580	23699850	intronic	RNF212B	3.35e-05	8.25e-05	11.6883
chr9	14322266	14322985	UTR5	NFIB(NM_001369478:c.429_309delins0,NM_001369470:c.429_309delins0,NM_001369466:c.429_309delins0,NM_001369473:c.429_309delins0,NM_001369463:c.429_309delins0,NM_001369460:c.429_309delins0,NM_001369472:c.429_309delins0)	3.35e-05	8.26e-05	10.8668
chr14	38831441	38831675	intergenic	LOC112268136(dist=50307),LINC00639(dist=386868)	3.39e-05	8.35e-05	-14.5159
chrX	50741995	50742274	intergenic	BMP15(dist=82354),LINC01284(dist=96408)	3.42e-05	8.42e-05	12.6984
chr1	149671991	149674285	ncRNA_exonic	LINC01145	3.44e-05	8.45e-05	13.6364
chr6	82588599	82588875	ncRNA_intronic	LINC02542	3.46e-05	8.5e-05	-18.6252
chr9	36423631	36423941	intergenic	RNF38(dist=22436),MELK(dist=148918)	3.46e-05	8.51e-05	-29.078
chrX	122866199	122868278	exonic	THOC2	3.48e-05	8.54e-05	16.4894
chr3	138331027	138331239	intronic	FAIM	3.51e-05	8.6e-05	17.2043
chr9	17637875	17638142	intronic	SH3GL2	3.52e-05	8.64e-05	-13.5114
chr9	14346018	14348149	intronic	NFIB	3.53e-05	8.65e-05	15.1721
chr10	2379514	2379807	intergenic	LINC00701(dist=22246),LINC02645(dist=108640)	3.53e-05	8.65e-05	-37.5
chr1	156390219	156391719	ncRNA_exonic	MIR9-1,MIR9-1HG	3.54e-05	8.66e-05	-18.0816
chr5	113391071	113392005	UTR5	KCNN2(NM_001372233:c.-305151_-304821delins0)	3.58e-05	8.75e-05	14.9525
chr20	19738039	19739773	UTR5	RIN2(NM_018993:c.-131344_-131275delins0,NM_001378238:c.-212662_-212593delins0)	3.58e-05	8.75e-05	-25.6705
chr10	630309	630950	intronic	DIP2C	3.62e-05	8.84e-05	35.8804
chr11	14683018	14683234	intronic	PDE3B	3.64e-05	8.89e-05	-26.8562
chrX	136134510	136135269	intergenic	GPR101(dist=18356),ZIC3(dist=513017)	3.65e-05	8.9e-05	-40
chr2	171625574	171625850	ncRNA_intronic	LOC101926913	3.67e-05	8.95e-05	38.7731
chr7	39592093	39592367	intergenic	POU6F2(dist=83893),YAE1(dist=13636)	3.69e-05	9e-05	10.6884
chr5	25384220	25384614	intergenic	LINC02211(dist=81831),CDH9(dist=1496092)	3.77e-05	9.17e-05	11.5791
chr8	68556383	68556605	intronic	CPA6	3.77e-05	9.17e-05	-23.3719
chr11	113614826	113615057	intronic	ZW10	3.77e-05	9.17e-05	-13.8479
chr11	47913985	47915062	intergenic	NUP160(dist=43889),PTPRJ(dist=87049)	3.82e-05	9.28e-05	-15.9083
chr17	69701063	69701299	intergenic	CASC17(dist=502743),ROCR(dist=316693)	3.84e-05	9.32e-05	15.3089
chr7	101988784	101989041	exonic	SPDYE6	3.85e-05	9.34e-05	-12.1269
chr1	42928797	42929500	UTR5	CCDC30(NM_001355227:c.-113785_-113242delins0,NM_001355224:c.-113785_-113414delins0)	3.9e-05	9.44e-05	-21.1982
chr2	197504191	197504558	exonic	CCDC150	3.93e-05	9.5e-05	-13.5999
chr13	113755015	113755660	downstream	MCF2L(dist=959)	3.94e-05	9.52e-05	-10.1144
chr19	58302085	58302360	intergenic	ZNF586(dist=10101),ZNF552(dist=16090)	3.94e-05	9.52e-05	19.7101
chr13	45945035	45945363	ncRNA_intronic	TPT1-AS1	3.95e-05	9.55e-05	-16.782
chr11	58869805	58870076	intergenic	GLYATL1B(dist=7546),FAM111B(dist=4582)	4.01e-05	9.67e-05	-13.0435
chr3	170554740	170555017	intergenic	SLC7A14-AS1(dist=81746),RPL22L1(dist=27648)	4.03e-05	9.72e-05	-17.6471
chr2	129462268	129462546	intergenic	HS6ST1(dist=385826),LOC101927881(dist=159628)	4.04e-05	9.75e-05	-14.8165
chr12	57750614	57750873	intronic	R3HDM2	4.05e-05	9.77e-05	11.7635
chr12	56258318	56258592	intergenic	MMP19(dist=21598),PYM1(dist=36605)	4.1e-05	9.88e-05	-12.198
chr1	8002408	8002699	intergenic	TNFRSF9(dist=1509),PARK7(dist=19015)	4.12e-05	9.93e-05	15.0977
chr10	78563038	78563324	intergenic	LRMDA(dist=243112),KCNMA1(dist=66035)	4.12e-05	9.93e-05	12.0879
chr20	39010355	39010622	intergenic	LINC01370(dist=373184),MAFB(dist=303866)	4.13e-05	9.94e-05	10.3933
chr3	151371348	151371630	intergenic	MIR5186(dist=87565),AADACL2(dist=80085)	4.15e-05	9.99e-05	-28.5256
chr2	89219578	89220326	intergenic	MIR4436A(dist=107610),NONE(dist=NONE)	4.16e-05	0.00010014	-20.7595
chr1	147826167	147826388	intronic	NBPF19	4.17e-05	0.00010034	-10.3811
chr1	111429745	111429978	intronic	CD53	4.18e-05	0.00010037	13.7019
chr2	186289743	186290054	intergenic	LOC105373782(dist=257944),FSIP2-AS2(dist=294547)	4.19e-05	0.00010061	-13.0952
chrX	135382457	135382676	upstream	ADGRG4(dist=446)	4.19e-05	0.00010072	10.1605
chr13	73587160	73587426	intronic	PIBF1	4.26e-05	0.00010227	11.0294
chr1	52521780	52522296	UTR5	BTF3L4(NM_001243767:c.-3663_-3469delins0,NM_001136497:c.-27161_-26967delins0,NM_152265:c.-3553_-3469delins0)	4.31e-05	0.00010322	10.1089
chr21	10895508	10895781	intergenic	TEKT4P2(dist=926914),TPTE(dist=10962)	4.34e-05	0.00010384	-31.5989
chr1	28706589	28706863	intronic	PHACTR4	4.35e-05	0.00010394	-19.7458
chr15	21250149	21250419	ncRNA_intronic	FAM30C	4.36e-05	0.00010429	-21.5902
chr8	125005399	125005677	ncRNA_intronic	FER1L6-AS1	4.4e-05	0.00010514	-11.1667
chr6	27218792	27219813	exonic	PRSS16	4.48e-05	0.00010681	-10.2418
chr11	88689695	88690000	intronic	GRM5	4.49e-05	0.00010714	12.1429
chr1	195578677	195578903	intergenic	NONE(dist=NONE),LINC01724(dist=435107)	4.51e-05	0.00010755	-30.6306
chr2	65800028	65800264	intergenic	SPRED2(dist=140295),MIR4778(dist=785117)	4.59e-05	0.00010917	-27.4305
chr15	79911621	79911895	intergenic	MINAR1(dist=146977),MTHFS(dist=223994)	4.64e-05	0.00011032	-24.171
chr2	176458944	176459161	intergenic	ATP5MC3(dist=412506),LNPK(dist=329449)	4.69e-05	0.00011142	-11.3266
chr4	35132461	35132663	intergenic	LINC02484(dist=861092),NONE(dist=NONE)	4.71e-05	0.00011195	10.8942
chr14	103972064	103972315	intergenic	MARK3(dist=1898),CKB(dist=13689)	4.78e-05	0.00011352	-13.5025
chr3	192858871	192859146	intergenic	MB21D2(dist=223226),PLAAT1(dist=99865)	4.79e-05	0.00011353	23.0103
chr13	111258582	111259526	intergenic	RAB20(dist=44513),NAXD(dist=8281)	4.79e-05	0.00011359	15.6069
chr11	88906705	88906983	intergenic	GRM5(dist=107555),TYR(dist=4060)	4.8e-05	0.00011381	11.548
chr4	188578770	188579462	ncRNA_intronic	LINC02492	4.81e-05	0.00011405	10.2041
chr9	15199458	15199690	intronic	TTC39B	4.86e-05	0.00011495	-12.1495
chr1	102375739	102376017	intronic	OLFM3	4.88e-05	0.00011549	11.4465
chrX	118406941	118407646	intergenic	PGRMC1(dist=28512),LOC101928336(dist=17846)	4.89e-05	0.00011569	-26.6371
chr14	81420378	81420609	intergenic	CEP128(dist=12296),TSHR(dist=1356)	4.97e-05	0.00011735	-11.2504
chr2	81611917	81612191	intergenic	CTNNA2(dist=735929),LINC01815(dist=76292)	5.04e-05	0.00011894	12.2302
chr21	16299558	16299782	intergenic	LINC02246(dist=8569),NRIP1(dist=33774)	5.04e-05	0.00011894	-24.3421
chrX	124824554	124824947	intergenic	TEX13C(dist=365491),LOC101928495(dist=418798)	5.05e-05	0.00011903	27.6423
chr19	39989397	39990140	exonic	DLL3	5.05e-05	0.00011911	-27.0807
chr7	39453515	39454291	intronic	POU6F2	5.09e-05	0.0001198	37.1491
chr15	40074645	40075216	ncRNA_exonic	LOC105370941	5.09e-05	0.00011992	16.2837
chrX	27920946	27921218	intergenic	MAGEB10(dist=79815),DCAF8L1(dist=74891)	5.1e-05	0.00011992	15.1386
chr7	83564911	83565185	intergenic	SEMA3E(dist=286456),SEMA3A(dist=19908)	5.13e-05	0.00012068	-21.566
chr19	57154128	57155015	ncRNA_intronic	ZNF71-SMIM17	5.13e-05	0.00012068	-10.8405
chr1	173757969	173758232	intergenic	KLHL20(dist=2144),CENPL(dist=10456)	5.18e-05	0.00012168	10.2102
chr1	156664927	156665196	intergenic	NES(dist=17728),CRABP2(dist=4204)	5.2e-05	0.00012211	-12.8082
chr4	55406455	55406733	intergenic	LINC02283(dist=184184),LINC02260(dist=62645)	5.23e-05	0.00012272	28.4091
chr6	39082427	39083054	exonic	SAYSD1	5.23e-05	0.00012276	26.4441
chr2	5902153	5902395	intergenic	SOX11(dist=60636),LINC01810(dist=48373)	5.24e-05	0.0001228	-36.3636
chr2	32504096	32504337	intronic	YIPF4	5.24e-05	0.00012281	13.9241
chr10	15067922	15068207	ncRNA_intronic	ACBD7-DCLRE1CP1,DCLRE1CP1	5.28e-05	0.00012375	-11.8555
chr7	2883288	2884314	exonic	GNA12	5.29e-05	0.00012376	-21.875
chr13	104522173	104522403	intergenic	LINC01309(dist=442138),DAOA-AS1(dist=1589003)	5.35e-05	0.00012521	22.7273
chr9	214586	215431	exonic	DOCK8	5.37e-05	0.00012566	21.7391
chr12	123370252	123370530	intronic	VPS37B	5.4e-05	0.00012624	37.5
chr9	36136188	36137229	exonic	GLIPR2	5.42e-05	0.00012656	-11.6299
chr9	96881401	96881828	intergenic	PTPDC1(dist=9263),MIRLET7A1(dist=56411)	5.44e-05	0.00012711	-26.8398
chr8	101149314	101149580	intronic	FBXO43	5.52e-05	0.00012873	-27.3675
chr17	46695325	46695553	intergenic	HOXB8(dist=2671),HOXB9(dist=2966)	5.54e-05	0.00012912	-26.4052
chr2	12667454	12667765	ncRNA_intronic	MIR3681HG	5.56e-05	0.00012951	18.267
chr7	10099506	10099783	intergenic	PER3P1(dist=424059),MGC4859(dist=389664)	5.56e-05	0.00012951	15.276
chr22	49376395	49376660	intergenic	LINC01310(dist=82197),NONE(dist=NONE)	5.56e-05	0.00012951	-19.9959
chr11	46985896	46986128	intronic	C11orf49	5.57e-05	0.00012959	-33.3333
chr10	62749770	62750037	intronic	RHOBTB1	5.61e-05	0.00013031	25.3589
chr10	81892222	81892664	exonic	PLAC9	5.63e-05	0.00013083	17.7778
chr11	16634957	16635969	intronic	SOX6	5.65e-05	0.0001311	11.5385
chr17	42147925	42148501	exonic	G6PC3	5.73e-05	0.0001329	12.5051
chr20	47802570	47802868	intronic	STAU1	5.73e-05	0.0001329	13.0184
chr3	151853653	151853934	intergenic	AADACL2-AS1(dist=207690),LOC101928166(dist=23319)	5.74e-05	0.00013311	-13.2353
chr19	39881332	39882164	exonic	MED29,PAF1	5.76e-05	0.00013347	10.2837
chr19	9648934	9649410	ncRNA_exonic	ZNF426-DT	5.79e-05	0.00013412	-11.0611
chr3	188740585	188741023	intergenic	TPRG1-AS1(dist=75157),TPRG1(dist=148737)	5.8e-05	0.0001343	-24.4401
chr19	46032304	46032855	exonic	OPA3	5.85e-05	0.00013536	13.8322
chr8	42333636	42333921	intronic	SLC20A2	5.87e-05	0.00013578	-13.245
chr3	63122081	63122391	intergenic	LINC00698(dist=11344),SYNPR(dist=141593)	5.88e-05	0.00013589	-20.9307
chr12	29534090	29534308	UTR5	ERGIC2(NM_016570:c.9539_9524delins0)	6.02e-05	0.00013866	-66.6667
chr16	70553044	70553326	intronic	COG4	6.06e-05	0.00013958	10.3448
chr13	46785853	46786090	UTR5	LRRC63(NM_001282460:c.-1107_-1080delins0)	6.07e-05	0.00013961	-10.7865
chr10	4868125	4868949	exonic	AKR1E2	6.07e-05	0.00013964	-17.8233
chr17	74732345	74734222	exonic	SRSF2	6.12e-05	0.00014055	-24.0659
chr19	38713067	38713458	exonic	DPF1	6.15e-05	0.00014131	-12.6267
chr7	26239418	26242062	exonic	HNRNPA2B1	6.22e-05	0.00014276	-11.6391
chr7	26903869	26904753	exonic	SKAP2	6.26e-05	0.00014374	20.9302
chr17	56245139	56245356	intergenic	MSX2P1(dist=8659),OR4D2(dist=1661)	6.27e-05	0.00014375	14.4737
chr21	21746910	21747147	intergenic	LINC02573(dist=115912),LINC00320(dist=367761)	6.27e-05	0.00014383	-12.326
chr16	5864650	5864932	intergenic	MIR8065(dist=182083),RBFOX1(dist=204093)	6.3e-05	0.00014439	-26.9402
chr13	98861324	98861554	intronic	FARP1	6.31e-05	0.00014454	28.0576
chr19	33403669	33403906	intronic	CEP89	6.35e-05	0.00014525	-10.6216
chr4	123042505	123042741	intergenic	TRPC3(dist=169290),KIAA1109(dist=30745)	6.36e-05	0.0001456	-10.3384
chr6	9971905	9972134	intergenic	LOC100506207(dist=1186227),TFAP2A(dist=424776)	6.36e-05	0.0001456	27.4031
chr18	73791857	73792099	intergenic	LINC01898(dist=367499),LOC339298(dist=42854)	6.38e-05	0.00014592	-19.9585
chr13	102735025	102735265	intronic	FGF14	6.4e-05	0.0001463	11.6313
chr22	20315838	20316068	intergenic	DGCR6L(dist=8255),FAM230G(dist=9485)	6.47e-05	0.00014765	12.6311
chr14	86352093	86352385	intergenic	FLRT2(dist=231321),LINC02328(dist=48637)	6.48e-05	0.00014779	-17.2763
chr19	17031014	17031247	intronic	CPAMD8	6.51e-05	0.00014857	-20.6897
chr1	14258777	14259051	intergenic	PRDM2(dist=107203),KAZN-AS1(dist=416399)	6.53e-05	0.00014883	-14.7193
chr1	149899625	149899893	exonic	SF3B4	6.58e-05	0.00014998	10.1987
chr3	154372791	154373065	intergenic	GPR149(dist=224812),MME(dist=368848)	6.58e-05	0.00014998	-11.5687
chr13	57779745	57780019	intergenic	PRR20E(dist=35393),PCDH17(dist=425859)	6.7e-05	0.0001527	-12.5857
chr17	27174653	27174927	intergenic	FAM222B(dist=4845),ERAL1(dist=7107)	6.74e-05	0.00015353	12.6354
chr5	153329060	153329336	intergenic	LINC01861(dist=50513),FAM114A2(dist=40372)	6.75e-05	0.00015355	28.0497
chr13	108470941	108471215	ncRNA_intronic	FAM155A-IT1	6.76e-05	0.0001538	-20.9298
chr2	128848663	128849210	exonic	UGGT1	6.78e-05	0.00015431	-31.1202
chr10	44223816	44224026	intergenic	ZNF32-AS3(dist=53669),LINC02658(dist=48989)	6.8e-05	0.00015467	-13.8889
chr2	74729399	74731166	exonic	LBX2	6.82e-05	0.000155	18.5333
chr9	99983210	99984959	ncRNA_intronic	ANKRD18CP	6.83e-05	0.00015527	-12.9643
chr8	95329682	95329956	intergenic	GEM(dist=55135),RAD54B(dist=54232)	6.92e-05	0.00015704	34.6154
chr6	139094449	139095009	ncRNA_exonic	CCDC28A-AS1	7.12e-05	0.00016129	-11.2471
chr18	9913464	9915164	exonic	VAPA	7.16e-05	0.0001622	-45.7944
chr16	12956236	12956449	intergenic	CPPED1(dist=58492),SHISA9(dist=39006)	7.18e-05	0.00016259	31.6239
chr19	9250944	9251438	UTR5	ZNF317(NM_001190791:c.-15620_-15425delins0,NM_020933:c.-15620_-15425delins0)	7.2e-05	0.00016295	-14.0883
chr1	43585827	43586201	intergenic	SLC2A1-AS1(dist=136798),FAM183A(dist=27374)	7.31e-05	0.00016512	11.6255
chr19	4894244	4894518	intronic	ARRDC5	7.33e-05	0.00016549	-12.5
chr3	27359353	27359586	intronic	NEK10	7.37e-05	0.00016627	-13.012
chr5	44939711	44939993	intergenic	MRPS30(dist=124095),HCN1(dist=315057)	7.37e-05	0.00016627	20.6749
chr8	82830993	82831233	intergenic	SNX16(dist=76472),LOC101927141(dist=993106)	7.39e-05	0.00016663	-19.7199
chr5	22752702	22752979	intronic	CDH12	7.43e-05	0.00016727	10.3175
chr19	30901403	30901681	intronic	ZNF536	7.42e-05	0.00016727	16.1538
chr4	189400321	189400560	ncRNA_intronic	LINC01060	7.47e-05	0.0001682	-13.0576
chr13	20968775	20969242	intergenic	GJB6(dist=162241),CRYL1(dist=8564)	7.48e-05	0.00016845	10.5656
chr2	39263774	39264012	intronic	SOS1	7.51e-05	0.00016892	-31.2715
chr11	82001265	82001497	ncRNA_intronic	MIR4300HG	7.51e-05	0.00016899	-11.6907
chr2	190980075	190980341	intergenic	MSTN(dist=52620),C2orf88(dist=22162)	7.58e-05	0.00017042	-12.4063
chr7	115406563	115406799	intergenic	SNORA25B(dist=185068),TFEC(dist=168403)	7.65e-05	0.00017189	-15.3727
chr1	34098896	34099119	exonic	CSMD2	7.65e-05	0.00017189	-54.8128
chr18	26871193	26871472	intergenic	CDH2(dist=1114099),MIR302F(dist=1007404)	7.66e-05	0.000172	-13.1811
chr2	131533590	131533852	intergenic	AMER3(dist=7883),ARHGEF4(dist=60635)	7.84e-05	0.00017568	-23.3991
chr1	107050178	107050408	intergenic	LINC01677(dist=479303),LINC01661(dist=310453)	7.85e-05	0.00017576	11.3475
chr14	55675556	55675796	intergenic	DLGAP5(dist=17253),FBXO34(dist=62343)	7.94e-05	0.00017756	-12.6752
chr1	156897199	156897796	exonic	LRRC71	7.97e-05	0.0001781	-20.849
chr8	115471761	115471998	intergenic	CSMD3(dist=1022593),TRPS1(dist=948726)	7.97e-05	0.0001781	-10.4031
chr3	152494449	152495011	intergenic	MBNL1(dist=310880),P2RY1(dist=57909)	7.98e-05	0.00017812	16.1964
chr9	120303285	120303551	intergenic	ASTN2(dist=125950),LOC101928797(dist=107333)	7.98e-05	0.00017812	-20.3725
chr7	91378136	91378414	intergenic	FZD1(dist=477495),MTERF1(dist=121843)	7.99e-05	0.00017821	15.625
chr9	88748976	88749210	ncRNA_intronic	LOC101927623	8.03e-05	0.00017895	-13.6691
chr7	101386554	101387122	intergenic	MYL10(dist=113978),CUX1(dist=72165)	8.07e-05	0.00017972	11.6981
chr9	120507227	120507642	intergenic	TLR4(dist=20214),LINC02578(dist=934307)	8.09e-05	0.00018019	-10.6611
chr17	56914103	56914376	intronic	PPM1E	8.14e-05	0.00018103	18.8811
chr10	91720350	91720585	intergenic	LINC01375(dist=3220),LINC02653(dist=441693)	8.16e-05	0.00018151	-31.5789
chr3	78735423	78735637	intronic	ROBO1	8.18e-05	0.00018173	-58.5784
chr12	50540363	50540587	intronic	CERS5	8.19e-05	0.00018195	37.5
chr1	28415582	28416022	upstream	EYA3(dist=434)	8.31e-05	0.0001843	16.1196
chr19	48675065	48675352	exonic	ZSWIM9	8.31e-05	0.0001843	-34.2857
chr1	118727816	118728097	UTR5	SPAG17(NM_206996:c.71_36delins0)	8.37e-05	0.00018554	-17.2161
chr8	128861957	128862224	ncRNA_intronic	PVT1	8.39e-05	0.00018584	-25.8043
chr9	10169195	10169461	intronic	PTPRD	8.42e-05	0.00018654	18.2292
chr1	111216244	111218297	exonic	KCNA3	8.45e-05	0.00018707	10.8975
chr5	75807527	75807797	intronic	IQGAP2	8.48e-05	0.00018775	-20.6897
chr9	41936423	41937192	intergenic	ZNF658B(dist=326879),GLIDR(dist=11322)	8.49e-05	0.00018779	-33.3333
chr10	57714647	57714927	intergenic	PCDH15(dist=326945),ZWINT(dist=402062)	8.53e-05	0.0001887	-28.5256
chr1	222137592	222137874	ncRNA_intronic	LINC02257	8.55e-05	0.00018898	-10.3247
chr16	63780260	63780490	intergenic	CDH8(dist=1709918),CDH11(dist=1197167)	8.55e-05	0.00018901	-26.0359
chr8	66574456	66575208	intronic	MTFR1	8.56e-05	0.00018915	11.719
chr2	159679624	159679879	intergenic	DAPL1(dist=7122),TANC1(dist=145267)	8.59e-05	0.00018965	-10.8317
chr1	197887088	197887791	exonic	LHX9	8.7e-05	0.00019194	-26.3158
chr1	190806343	190806625	intergenic	LINC01720(dist=35555),LINC01680(dist=383664)	8.72e-05	0.00019228	15.1351
chr4	148578393	148578673	intronic	PRMT9	8.74e-05	0.00019254	-17.3507
chr2	45179259	45180394	intergenic	SIX3(dist=6049),SIX2(dist=51927)	8.79e-05	0.00019336	20.281
chr16	30760690	30760957	intronic	PHKG2	8.9e-05	0.00019551	35.2744
chr6	140250444	140250685	intergenic	FILNC1(dist=68836),LOC100507477(dist=46771)	8.96e-05	0.00019688	15.981
chr7	122039800	122040024	intronic	CADPS2	9.01e-05	0.00019769	-26.8632
chr13	37824495	37824836	intergenic	CSNK1A1L(dist=144694),LINC01048(dist=230765)	9.05e-05	0.00019839	11.6364
chr15	52860752	52861410	exonic	ARPP19	9.11e-05	0.00019965	-47.5655
[truncated: 1,242 more rows]

## Sheet: 25%diff_XX
chr	start	end	func	gene	pvalue	qvalue	meth.diff
chr3	182384184	182384423	intergenic	LINC01995(dist=159272),ATP11B(dist=126869)	1.52e-52	8.25e-50	-31.1247
chr12	131199824	131200157	intronic	RIMBP2	5.47e-52	2.73e-49	-45.3182
chr2	144694330	144695180	ncRNA_exonic	LOC101928386	3.27e-45	9.65e-43	-87.7003
chr2	9606307	9606563	intronic	CPSF3	1.41e-39	3.41e-37	-55.3177
chrX	130251619	130251893	intergenic	ARHGAP36(dist=27760),IGSF1(dist=155590)	3.03e-39	7.03e-37	43.5101
chr17	617755	618928	exonic	VPS53	2.13e-37	4.62e-35	-57.9681
chr5	52777788	52777996	intronic	FST	2.01e-36	3.96e-34	33.3407
chr5	75037353	75037569	intergenic	LOC441087(dist=10558),SV2C(dist=341639)	2.8e-36	5.34e-34	-50.9442
chr11	65585389	65585884	intergenic	OVOL1(dist=20704),SNX32(dist=15550)	1.42e-35	2.63e-33	-30.1813
chr5	124788081	124788359	intergenic	LOC101927421(dist=84654),LINC02240(dist=40595)	1.35e-34	2.25e-32	-42.9454
chr19	12273794	12274291	exonic	ZNF136	1.38e-34	2.25e-32	87.1287
chr3	48129925	48130903	UTR5	MAP4(NM_002375:c.89988_89913delins0,NM_001134364:c.89988_89913delins0,NM_001384675:c.89988_89913delins0,NM_001384676:c.89988_89913delins0,NM_001384677:c.89988_89913delins0,NM_001384678:c.89988_89913delins0,NM_001384679:c.89988_89913delins0,NM_001384680:c.89988_89913delins0,NM_001384681:c.89988_89913delins0,NM_001384707:c.89988_89913delins0,NM_001384729:c.89988_89913delins0,NM_001384730:c.89988_89…	1.66e-34	2.63e-32	-76.4706
chr16	28833904	28835873	exonic	ATXN2L	1.65e-33	2.43e-31	-38.5717
chr4	41050823	41051593	intronic	APBB2	1e-32	1.3e-30	-27.2045
chr5	52705488	52705769	intergenic	LOC257396(dist=294532),FST(dist=70690)	6.3e-32	7.87e-30	-64.8485
chr16	61328400	61328675	intergenic	MIR4426(dist=238730),CDH8(dist=352480)	3.99e-31	4.72e-29	-39.8272
chr8	31318062	31318341	intergenic	WRN(dist=284409),NRG1(dist=178927)	8.25e-30	9.09e-28	45.023
chr12	718174	718561	intronic	NINJ2	1.48e-29	1.56e-27	29.9257
chr5	15315112	15315352	intergenic	LINC02149(dist=48443),FBXL7(dist=184937)	6.22e-29	6.31e-27	-35.2204
chr20	52470478	52471202	intergenic	LOC105372672(dist=219349),SUMO1P1(dist=19838)	9.93e-29	9.93e-27	-55.2138
chrX	148057195	148057469	intronic	AFF2	4.35e-28	4.1e-26	-46.6472
chrX	55187321	55188137	exonic	FAM104B	1.17e-27	1.06e-25	-30.6548
chr11	107879500	107880398	exonic	CUL5	3.3e-27	2.9e-25	-29.1885
chr2	143504816	143505080	intergenic	LRP1B(dist=616231),KYNU(dist=130153)	5.79e-26	4.71e-24	-68.2356
chr5	43665796	43666567	intronic	NNT	1.4e-25	1.13e-23	-47.0277
chr20	42939450	42940043	exonic	FITM2	1.04e-24	7.56e-23	-40.459
chr12	84949549	84949834	intergenic	TMTC2(dist=1420905),SLC6A15(dist=303436)	1.05e-24	7.58e-23	-30.1332
chr19	35068406	35068897	ncRNA_exonic	SCGB1B2P	1.95e-24	1.37e-22	-29.8659
chr3	190471156	190471392	intergenic	IL1RAP(dist=93617),GMNC(dist=99134)	2.27e-24	1.57e-22	-43.1566
chr16	66304285	66304631	intergenic	LINC00922(dist=694082),CDH5(dist=95963)	2.37e-24	1.62e-22	-47.6063
chr16	10596387	10596608	intergenic	ATF7IP2(dist=18892),LINC01290(dist=12092)	7.14e-24	4.74e-22	-43.9394
chr5	40679502	40682081	exonic	PTGER4	1.71e-23	1.08e-21	-27.7175
chr17	37011284	37011650	intergenic	RPL23(dist=1310),LASP1(dist=14462)	3.32e-23	2e-21	30.6059
chr5	140044194	140044733	exonic	WDR55	1e-22	5.67e-21	-48.7495
chr6	80811221	80811495	intergenic	TTK(dist=58977),BCKDHB(dist=4832)	1.47e-22	8.17e-21	-30.5687
chr1	114369313	114369587	ncRNA_intronic	AP4B1-AS1	3.86e-22	2.05e-20	-32.1909
chr11	10274064	10274325	intronic	SBF2	3.91e-22	2.05e-20	45.8034
chr5	78280317	78281300	exonic	ARSB	4.47e-22	2.32e-20	-41.6011
chr2	203102615	203103328	exonic	SUMO1	5.65e-22	2.92e-20	34.4349
chr3	130464588	130464863	intronic	PIK3R4	7.96e-22	4.07e-20	-58.3321
chr2	31805293	31806403	exonic	SRD5A2	9.3e-22	4.72e-20	32.4304
chr16	30389035	30390631	exonic	MYLPF,SEPTIN1	1.22e-21	6.12e-20	-36.3201
chr3	116078997	116079289	ncRNA_intronic	LSAMP-AS1	1.39e-21	6.81e-20	31.0903
chr17	59052377	59052658	intronic	BCAS3	1.49e-21	7.24e-20	-26.632
chr16	75656905	75657360	UTR5	ADAT1(NM_001324451:c.10443_10169delins0,NM_001324452:c.2984_2710delins0,NM_001324444:c.10443_10400delins0,NM_012091:c.2482_2439delins0,NM_001324453:c.2984_2710delins0,NM_001324449:c.2482_2208delins0,NM_001324450:c.10443_10400delins0,NM_001324448:c.2482_2439delins0,NM_001324446:c.10443_10169delins0,NM_001324445:c.2482_2208delins0)	2.7e-21	1.28e-19	-53.9369
chr1	147752859	147753596	intronic	NBPF19	1.53e-20	6.77e-19	-36.8848
chr2	26635675	26635942	intronic	DRC1	2.87e-20	1.25e-18	-28.3707
chr3	132555834	132556072	ncRNA_intronic	NPHP3-AS1	3.35e-20	1.44e-18	36.4583
chr14	72141303	72141581	intronic	SIPA1L1	6.79e-20	2.79e-18	-27.452
chr3	175505155	175505506	intronic	NAALADL2	1.77e-19	7.02e-18	-27.2142
chr4	183438558	183438832	intronic	TENM3	2.81e-19	1.08e-17	-31.0869
chr9	44401895	44402175	ncRNA_exonic	LOC103908605	2.8e-19	1.08e-17	32.4074
chr14	29247324	29247624	ncRNA_exonic	LINC01551	3.15e-19	1.2e-17	-27.0239
chr8	118532143	118532379	upstream	MED30(dist=573)	5.57e-19	2.03e-17	-31.2535
chr2	81694322	81694681	upstream	LINC01815(dist=252)	7.2e-19	2.57e-17	51.2494
chr16	50218296	50218565	intronic	TENT4B	1.19e-18	4.1e-17	-28.7897
chr1	17215421	17216245	ncRNA_exonic	LOC105376805	1.24e-18	4.25e-17	-51.9608
chr3	133204765	133205002	ncRNA_intronic	BFSP2-AS1	1.87e-18	6.34e-17	-37.9121
chrX	54665781	54666274	intergenic	GNL3L(dist=72059),ITIH6(dist=109077)	3.35e-18	1.11e-16	-27.8125
chr6	5892019	5892629	intergenic	FARS2(dist=120203),NRN1(dist=105604)	3.9e-18	1.29e-16	-56.3854
chr5	17655252	17655723	exonic	H3Y1	4.47e-18	1.45e-16	-46.2687
chr2	61371107	61371399	ncRNA_intronic	LOC339803	5.15e-18	1.65e-16	25.3816
chr5	178295694	178295930	intronic	ZNF354B	5.2e-18	1.66e-16	-27.8141
chr2	150801915	150802226	intergenic	LINC01931(dist=86210),LINC01817(dist=289180)	5.31e-18	1.68e-16	-53.1532
chr2	111589836	111590109	intronic	ACOXL	1.45e-17	4.47e-16	-51.2628
chr4	83811958	83812708	exonic	SEC31A	1.53e-17	4.68e-16	-25.2964
chr19	37406931	37407463	UTR5	ZNF568(NM_001204839:c.-20474_-20242delins0,NM_001204838:c.-6442_-6210delins0,NM_001204837:c.-20471_-20242delins0,NM_001204835:c.-6439_-6210delins0,NM_001204836:c.-20471_-20242delins0,NM_198539:c.-6439_-6210delins0),ZNF829(NM_001171979:c.85_75delins0,NM_001037232:c.1124_862delins0)	1.94e-17	5.81e-16	27.1642
chrX	68835648	68837063	exonic	EDA	2.61e-17	7.61e-16	41.1442
chr17	55122795	55124018	ncRNA_exonic	RNF126P1	2.95e-17	8.57e-16	-32.0611
chr8	9492404	9492680	intronic	TNKS	3.56e-17	1.01e-15	96.3855
chr14	54976311	54976995	exonic	CGRRF1	3.94e-17	1.11e-15	-31.8824
chr16	61162652	61163203	intergenic	MIR4426(dist=72982),CDH8(dist=517952)	5.67e-17	1.55e-15	-65.7143
chr4	9847075	9847350	intronic	SLC2A9	6.06e-17	1.65e-15	-41.9598
chr19	54605985	54606590	exonic	NDUFA3	6.69e-17	1.81e-15	28.5562
chr3	77289294	77289610	intronic	ROBO2	6.85e-17	1.85e-15	-33.3333
chrX	47930635	47931143	UTR5	ZNF630(NM_001282201:c.4733_4361delins0,NM_001190255:c.4751_4559delins0,NM_001282202:c.11549_11177delins0)	7.14e-17	1.91e-15	-47.7268
chr3	127842318	127842907	exonic	RUVBL1	1.14e-16	2.96e-15	-55.772
chr1	2046429	2046865	intronic	PRKCZ	1.22e-16	3.14e-15	-26.0586
chr6	28192961	28193284	UTR5	ZSCAN9(NM_006299:c.-1810_-1719delins0,NM_001199480:c.-1810_-1755delins0,NM_001199479:c.-1810_-1719delins0)	1.35e-16	3.43e-15	29.9772
chr4	160952527	160952801	intergenic	LINC02233(dist=253591),FSTL5(dist=1352243)	1.5e-16	3.8e-15	-53.2152
chr7	90503858	90504139	intronic	CDK14	1.61e-16	4.07e-15	-50.1997
chr7	25783472	25783794	ncRNA_intronic	LOC646588	1.91e-16	4.79e-15	56.1785
chr2	129326688	129326924	intergenic	HS6ST1(dist=250246),LOC101927881(dist=295250)	4.39e-16	1.04e-14	-32.5086
chr4	160023787	160025437	exonic	RAPGEF2	7.04e-16	1.61e-14	33.3333
chr12	95135944	95136225	intergenic	TMCC3(dist=91611),MIR492(dist=91949)	8.23e-16	1.86e-14	32.0334
chr4	40794478	40794726	intronic	NSUN7	8.55e-16	1.92e-14	-39.6963
chr11	84452139	84452397	intronic	DLG2	9.05e-16	2.03e-14	-29.4369
chr21	41405147	41405430	intronic	DSCAM	1.04e-15	2.29e-14	-42.8571
chr13	74214791	74214994	intergenic	LINC00392(dist=52775),KLF12(dist=45232)	1.08e-15	2.37e-14	-27.3486
chr19	51437535	51437778	intergenic	KLK4(dist=23541),KLK5(dist=8781)	1.51e-15	3.27e-14	33.9697
chr18	59732691	59732926	intronic	PIGN	1.63e-15	3.51e-14	-26.9022
chr2	207629878	207630160	exonic	MDH1B	1.68e-15	3.61e-14	-64.9042
chr16	76880588	76880866	intergenic	LINC02125(dist=188213),MIR4719(dist=21967)	2.38e-15	4.97e-14	-28.1691
chr18	53255053	53255695	UTR5	TCF4(NM_001369573:c.1076_922delins0,NM_001330604:c.1076_922delins0,NM_001083962:c.1076_922delins0,NM_003199:c.1076_922delins0,NM_001369575:c.2840_2686delins0,NM_001369574:c.1076_922delins0,NM_001369585:c.2840_2686delins0,NM_001369583:c.2840_2686delins0,NM_001369579:c.2840_2686delins0,NM_001369578:c.2840_2686delins0,NM_001369570:c.1076_922delins0)	2.62e-15	5.44e-14	-36.1276
chr1	28447790	28448284	intergenic	EYA3(dist=32642),PTAFR(dist=25393)	2.79e-15	5.76e-14	69.9573
chr3	143662135	143662359	intergenic	SLC9A9(dist=94825),DIPK2A(dist=28281)	3.55e-15	7.14e-14	-27.9351
chr3	75183885	75184125	intergenic	CNTN3(dist=613594),MIR4444-1(dist=79502)	4.39e-15	8.68e-14	-48.2713
chr2	24163185	24163878	UTR5	UBXN2A(NM_181713:c.-17852_-17667delins0)	1.06e-14	2e-13	50.0489
chr17	12920956	12921566	exonic	ELAC2	1.1e-14	2.07e-13	-35.2941
chr5	125759047	125759298	UTR5	GRAMD2B(NM_001146321:c.-271_-20delins0,NM_001146320:c.-42188_-41937delins0,NM_001349544:c.-217_-20delins0,NM_001349543:c.-42134_-41937delins0,NM_001349542:c.-41982_-41785delins0,NM_023927:c.-198_-1delins0,NM_001349541:c.-198_-1delins0)	1.29e-14	2.37e-13	-33.1214
chr20	61670271	61670514	ncRNA_intronic	LINC01056,LINC01749	1.48e-14	2.69e-13	-40.9072
chr10	13203436	13203790	UTR5	MCM10(NM_182751:c.-2645_-2597delins0,NM_018518:c.-2645_-2597delins0)	2.07e-14	3.74e-13	27.1075
chr10	103043837	103044480	intergenic	LINC02681(dist=20530),BTRC(dist=69310)	2.09e-14	3.75e-13	-31.4919
chr9	6451500	6451767	intronic	UHRF2	2.12e-14	3.78e-13	-28.8757
chr7	96647824	96648232	intergenic	DLX6-AS1(dist=4447),DLX5(dist=1478)	2.22e-14	3.94e-13	-47.7541
chr1	14268752	14269037	intergenic	PRDM2(dist=117178),KAZN-AS1(dist=406413)	2.36e-14	4.16e-13	-36.1963
chr19	45830070	45830302	intergenic	CKM(dist=3937),KLC3(dist=13706)	2.59e-14	4.52e-13	-34.3926
chr17	6735062	6735432	upstream	TEKT1(dist=14)	2.67e-14	4.63e-13	-41.4149
chr11	94800243	94801117	exonic	SRSF8	2.69e-14	4.66e-13	-56.2911
chr9	71394793	71395492	exonic	FAM122A	3.05e-14	5.22e-13	-26.0515
chr7	156741472	156743284	exonic	NOM1	3.39e-14	5.76e-13	57.9624
chr8	68593459	68593740	intronic	CPA6	3.39e-14	5.76e-13	-26.9942
chr16	74543472	74543704	intronic	GLG1	4.17e-14	6.95e-13	-27.0882
chr3	6126811	6127086	intergenic	MIR4790(dist=834871),GRM7-AS3(dist=546959)	5.69e-14	9.33e-13	27.3585
chr2	227442459	227442738	intergenic	LOC646736(dist=397681),MIR5702(dist=80688)	6.77e-14	1.1e-12	-61.4035
chr3	184971641	184972002	exonic	EHHADH	6.71e-14	1.1e-12	25.1622
chr11	38655891	38656159	ncRNA_intronic	LINC02759	7.73e-14	1.25e-12	33.5417
chr1	102695662	102695943	intergenic	OLFM3(dist=232872),COL11A1(dist=646080)	8.48e-14	1.36e-12	-32.9286
chr2	190686740	190687005	intronic	PMS1	9.23e-14	1.48e-12	-35.5342
chr22	41460014	41460272	intergenic	RBX1(dist=90701),SNORD140(dist=9334)	9.87e-14	1.57e-12	-38.6232
chr6	83676090	83676364	intronic	UBE3D	9.99e-14	1.58e-12	-41.0256
chr4	47034427	47034940	exonic	GABRB1	1.4e-13	2.18e-12	-61.0589
chrX	111325082	111325302	UTR5	TRPC5(NM_012471:c.-129459_-129654delins0)	1.46e-13	2.26e-12	-27.8022
chr8	39181336	39181572	ncRNA_intronic	ADAM5	1.83e-13	2.78e-12	-27.4941
chr7	104005946	104006231	intronic	LHFPL3	2.06e-13	3.1e-12	-29.8284
chr18	8372084	8372368	intronic	PTPRM	2.51e-13	3.7e-12	-33.9307
chr14	25704090	25704367	intergenic	STXBP6(dist=184587),NOVA1(dist=1207929)	2.6e-13	3.81e-12	-25.253
chr8	125826704	125826978	intergenic	MTSS1(dist=85956),MIR4662B(dist=7242)	2.74e-13	3.97e-12	32.3601
chr8	94762934	94763218	intergenic	RBM12B(dist=9697),TMEM67(dist=3854)	2.86e-13	4.12e-12	-56.6488
chr9	126665332	126665606	intronic	DENND1A	2.88e-13	4.14e-12	29.9824
chr12	69838617	69838852	intergenic	YEATS4(dist=53967),FRS2(dist=25316)	3.18e-13	4.52e-12	25.5186
chr13	113201706	113201927	exonic	TUBGCP3	4.01e-13	5.54e-12	-26.3651
chr16	59598844	59599071	intergenic	GOT2(dist=830624),APOOP5(dist=188974)	4.43e-13	6.06e-12	-32.5108
chr3	22784880	22785095	intergenic	ZNF385D-AS2(dist=763560),UBE2E2-AS1(dist=451466)	4.97e-13	6.73e-12	-30.9055
chr8	107019269	107019507	ncRNA_intronic	ZFPM2-AS1	8.31e-13	1.09e-11	39.1304
chr4	42108297	42108517	intergenic	SLC30A9(dist=15819),BEND4(dist=4353)	8.72e-13	1.14e-11	-29.545
chr13	27998586	27999178	exonic	GTF3A	9.23e-13	1.2e-11	-94.7917
chr3	178577889	178578183	ncRNA_exonic	KCNMB2-AS1	1.08e-12	1.38e-11	-34.3284
chr4	66396770	66397051	intronic	EPHA5	1.09e-12	1.39e-11	-40.4855
chr4	798538	798984	intronic	CPLX1	1.28e-12	1.61e-11	55
chr1	100435297	100436070	UTR5	SLC35A3(NM_001271684:c.-23559_-23393delins0,NM_012243:c.-23559_-23393delins0)	1.31e-12	1.65e-11	-32.3755
chr3	50712068	50713007	exonic	DOCK3	1.41e-12	1.75e-11	25.1701
chr4	52708767	52711124	exonic	DCUN1D4	1.59e-12	1.96e-11	-50.1221
chr4	186346794	186347571	exonic	UFSP2	1.62e-12	2e-11	35.2941
chr17	44337401	44337926	intergenic	KANSL1(dist=34668),ARL17B(dist=13624)	2.23e-12	2.7e-11	35.143
chr15	44702401	44702624	intronic	GOLM2	3e-12	3.53e-11	-40.1357
chr3	141834190	141834456	intronic	TFDP2	3.13e-12	3.67e-11	-30.3532
chr9	107727028	107727306	intergenic	ABCA1(dist=36592),SLC44A1(dist=279580)	3.45e-12	4.02e-11	-26.1065
chr12	117286978	117287233	exonic	RNFT2	3.84e-12	4.42e-11	30.5344
chr3	30103392	30103675	intergenic	RBMS3(dist=51506),LINC01985(dist=456685)	4.11e-12	4.72e-11	37.931
chr1	88042404	88042661	intergenic	LINC01364(dist=205066),PKN2-AS1(dist=960535)	5.06e-12	5.72e-11	-31.8094
chr6	79350879	79351148	intergenic	MIR10524(dist=101853),IRAK1BP1(dist=226120)	5.61e-12	6.29e-11	-32.6499
chr6	4716203	4716440	intronic	CDYL	5.82e-12	6.51e-11	-25.4884
chr1	164646344	164646625	intronic	PBX1	5.89e-12	6.57e-11	-49.8348
chr12	10765955	10766331	exonic	MAGOHB	5.96e-12	6.64e-11	-34.7734
chr18	29303960	29304254	intergenic	B4GALT6(dist=37954),SLC25A52(dist=35295)	6.6e-12	7.32e-11	71.3681
chr13	52290549	52290824	intronic	WDFY2	7.36e-12	8.12e-11	-27.0481
chr4	20701817	20702336	UTR5	PACRGL(NM_001330748:c.-4024_-3904delins0,NM_145048:c.-4024_-3769delins0,NM_001258345:c.-4024_-3769delins0,NM_001330747:c.-4024_-3871delins0,NM_001317849:c.-4024_-3769delins0,NM_001330745:c.-4024_-3769delins0,NM_001330746:c.-4024_-3865delins0,NM_001130727:c.-4024_-3769delins0,NM_001258346:c.-4024_-3904delins0)	7.42e-12	8.17e-11	-25.641
chr17	34130783	34131046	intergenic	MMP28(dist=8138),TAF15(dist=5442)	8.3e-12	9.03e-11	33.3586
chr12	11075442	11075723	ncRNA_intronic	PRH1-PRR4	8.6e-12	9.32e-11	-33.1021
chr8	145742464	145756326	exonic	ARHGAP39,C8orf82,LRRC14,LRRC24,RECQL4	8.93e-12	9.65e-11	26.9782
chr9	89226598	89226957	intergenic	TUT7(dist=257273),GAS1(dist=332320)	9.4e-12	1.01e-10	-32.633
chr13	109084185	109084460	intergenic	TNFSF13B(dist=123353),MYO16(dist=163793)	9.51e-12	1.02e-10	-55.609
chr17	9191699	9191936	intronic	STX8	9.73e-12	1.04e-10	-32.1965
chr19	49828412	49828668	UTR5	SLC6A16(NM_014037:c.13844_13808delins0)	9.76e-12	1.04e-10	46.1538
chr20	5930962	5931623	exonic	TRMT6	1.08e-11	1.15e-10	-46.369
chr12	4479522	4479973	exonic	FGF23	1.12e-11	1.18e-10	26.8293
chr14	71721018	71721408	intergenic	PCNX1(dist=138919),SIPA1L1(dist=65785)	1.18e-11	1.23e-10	33.3333
chr19	21860792	21861016	intergenic	LOC400682(dist=19382),ZNF100(dist=44557)	1.2e-11	1.26e-10	37.0054
chr15	20385380	20385616	intergenic	NONE(dist=NONE),CHEK2P2(dist=102381)	1.35e-11	1.4e-10	33.3333
chr5	128730210	128730528	intergenic	ISOC1(dist=280491),MIR4460(dist=2227)	1.37e-11	1.42e-10	-31.6803
chr3	5325480	5326280	intergenic	MIR4790(dist=33540),GRM7-AS3(dist=1347765)	1.56e-11	1.59e-10	-30.6894
chr13	23629313	23629566	intergenic	LINC00621(dist=138805),SGCG(dist=105081)	1.64e-11	1.67e-10	-25.467
chr11	35684304	35684902	exonic	TRIM44	1.66e-11	1.69e-10	90.5242
chr20	40627224	40628076	intergenic	CHD6(dist=380208),PTPRT(dist=73320)	1.69e-11	1.71e-10	34.1971
chr2	5523776	5524050	intergenic	LINC01249(dist=819964),LINC01248(dist=250223)	1.76e-11	1.79e-10	-36.8915
chr1	49364554	49364913	intronic	AGBL4	1.87e-11	1.89e-10	-30.1316
chr8	29884771	29885310	intergenic	MIR3148(dist=69907),SARAF(dist=35209)	2.24e-11	2.23e-10	-25.9211
chr3	131860594	131860880	intergenic	CPNE4(dist=102144),ACP3(dist=175371)	2.31e-11	2.29e-10	26.2295
chr14	39486537	39486762	intergenic	LOC105370457(dist=98133),SEC23A(dist=14361)	2.44e-11	2.41e-10	39.058
chr10	62512152	62512363	intergenic	ANK3(dist=18866),CDK1(dist=25726)	2.49e-11	2.46e-10	-28.7746
chr2	6138540	6138817	intergenic	LOC400940(dist=10176),LINC01247(dist=367325)	2.61e-11	2.56e-10	28.169
chr2	122564424	122564719	intergenic	TSN(dist=38996),LINC01826(dist=1259013)	3.02e-11	2.95e-10	-28.1114
chrX	51075272	51076331	exonic	NUDT10	3.08e-11	2.99e-10	-33.0645
chr1	74966050	74966283	intronic	FPGT-TNNI3K,LRRC53,TNNI3K	3.79e-11	3.62e-10	-41.5278
chr14	35117235	35117501	intergenic	SNX6(dist=17881),CFL2(dist=60818)	3.8e-11	3.63e-10	28.0693
chr1	36335251	36335452	UTR5	AGO1(NM_001317123:c.-22765_-22722delins0)	4.16e-11	3.97e-10	-30.6548
chr9	88555701	88556638	UTR5	NAA35(NM_001321881:c.-1018_-891delins0,NM_024635:c.-1014_-887delins0,NM_001321882:c.-631_-437delins0)	4.2e-11	4e-10	-32.5466
chr15	85864850	85865090	intergenic	GOLGA6L3(dist=74432),MIR7706(dist=58737)	4.28e-11	4.07e-10	-31.0159
chr4	40045511	40045733	ncRNA_exonic	LOC344967	4.44e-11	4.21e-10	-29.7216
chr4	152652390	152653312	intronic	GATB	4.49e-11	4.25e-10	32.2581
chr7	118498674	118499074	intergenic	ANKRD7(dist=615890),LINC02476(dist=760410)	4.57e-11	4.32e-10	60.6061
chr9	66721020	66721464	intergenic	LOC728673(dist=165419),LOC101928381(dist=201503)	5.48e-11	5.1e-10	-25.8047
chr8	54688446	54688831	intronic	ATP6V1H	5.55e-11	5.14e-10	28.6822
chr10	66672311	66672551	ncRNA_intronic	LINC02671	9.51e-11	8.51e-10	30.3214
chr4	178489287	178489523	intergenic	AGA(dist=125630),LINC01098(dist=160388)	9.59e-11	8.57e-10	-29.0323
chr10	123489217	123489495	intergenic	FGFR2(dist=131245),ATE1(dist=10441)	9.93e-11	8.84e-10	-32.9757
chr6	121127096	121127367	intergenic	MIR3144(dist=790693),TBC1D32(dist=273273)	1.06e-10	9.36e-10	-33.4199
chr12	9102150	9102803	UTR5	KLRG1(NM_001329103:c.-45125_-44984delins0,NM_001329101:c.-45125_-44962delins0,NM_001329102:c.-45125_-44962delins0),M6PR(NM_002355:c.3241_3150delins0,NM_001207024:c.3357_3150delins0)	1.06e-10	9.39e-10	29.3466
chr6	142409473	142410112	exonic	NMBR	1.33e-10	1.15e-09	-28.428
chr16	74734152	74734572	UTR5	MLKL(NM_001142497:c.-4696_-4917delins0,NM_152649:c.-4696_-4917delins0)	1.35e-10	1.17e-09	-29.2581
chr6	154763473	154763713	intronic	CNKSR3	1.38e-10	1.19e-09	-40.2251
chr19	15581733	15582025	intronic	PGLYRP2	1.42e-10	1.22e-09	-28.1405
chr3	117923476	117923742	intergenic	LINC02024(dist=513704),LOC105374060(dist=303516)	1.46e-10	1.26e-09	28.9256
chr9	14338108	14338350	intronic	NFIB	1.62e-10	1.38e-09	-47.5505
chr1	106623393	106623854	intergenic	LINC01677(dist=52518),LINC01661(dist=737007)	1.84e-10	1.55e-09	-29.5775
chr2	46752330	46752596	intronic	ATP6V1E2	1.91e-10	1.6e-09	-29.456
chr2	174198620	174198902	intergenic	MAP3K20-AS1(dist=51856),CDCA7(dist=20698)	1.91e-10	1.6e-09	-31.0054
chr7	130858794	130859023	intronic	MKLN1	2.12e-10	1.76e-09	-48.0583
chr10	14009037	14009332	intronic	FRMD4A	2.12e-10	1.76e-09	-29.6559
chr8	73793380	73793806	intronic	KCNB2	2.19e-10	1.81e-09	-34.7403
chr2	91757196	91757982	intergenic	NONE(dist=NONE),LOC107985911(dist=47201)	2.21e-10	1.82e-09	-26.9716
chr7	90022153	90022427	intergenic	GTPBP10(dist=1386),LOC101409256(dist=3179)	2.28e-10	1.87e-09	-42.4843
chr11	129332830	129333100	intergenic	BARX2(dist=10656),LINC01395(dist=148916)	2.33e-10	1.91e-09	-36.7905
chr1	70027333	70027615	intergenic	LINC01758(dist=126241),LRRC7(dist=5990)	2.44e-10	1.99e-09	47.3684
chr9	30067318	30067550	intergenic	LINGO2(dist=853719),LINC01242(dist=321383)	2.59e-10	2.11e-09	37.0769
chr9	100720125	100720496	intergenic	HEMGN(dist=12991),ANP32B(dist=25127)	2.71e-10	2.2e-09	-32.967
chr5	139568089	139568321	intronic	CYSTM1	2.79e-10	2.26e-09	46.6667
chr7	117880929	117881210	intronic	ANKRD7	2.87e-10	2.32e-09	-32.7208
chr6	116574906	116575367	exonic	TSPYL4	3.03e-10	2.42e-09	-33.0944
chr12	124155578	124156171	exonic	TCTN2	3.08e-10	2.46e-09	25.5204
chr14	30396210	30397420	exonic	PRKD1	3.27e-10	2.6e-09	-68.4211
chr7	10693498	10693764	ncRNA_intronic	MGC4859	3.28e-10	2.61e-09	-49.8965
chr18	51037953	51038269	intronic	DCC	3.45e-10	2.73e-09	-27.6754
chr9	6703658	6704662	intergenic	GLDC(dist=57929),KDM4C(dist=16201)	3.93e-10	3.07e-09	-37.2093
chr10	82661524	82661769	intergenic	LINC02655(dist=248034),NRG3(dist=973181)	4.35e-10	3.38e-09	-44.4444
chr8	119360674	119360912	intronic	SAMD12	4.37e-10	3.39e-09	-39.6552
chr11	93770158	93770468	intronic	HEPHL1	6.23e-10	4.71e-09	-26.5349
chrX	140591020	140591277	ncRNA_exonic	SPANXA2-OT1	7.28e-10	5.43e-09	57.6846
chr5	158635191	158635398	intronic	RNF145	7.48e-10	5.56e-09	31.0263
chr2	43904924	43905742	intronic	PLEKHH2	7.55e-10	5.61e-09	-35.4712
chr18	69304103	69304377	intergenic	LINC01541(dist=57911),LINC01899(dist=95475)	8.81e-10	6.5e-09	-30.3499
chr7	89975785	89976027	upstream	GTPBP10(dist=3)	9.24e-10	6.8e-09	-28.5558
chr6	74104425	74104878	exonic	DDX43	1.04e-09	7.57e-09	26.2842
chr19	21758593	21758874	intergenic	ZNF429(dist=35124),LOC400682(dist=73596)	1.2e-09	8.66e-09	-28.1609
chr5	148033472	148034080	UTR5	HTR4(NM_000870:c.-17048_-17503delins0)	1.24e-09	8.95e-09	-25.1613
chr12	75699310	75699513	intronic	CAPS2	1.31e-09	9.41e-09	28.3019
chr4	9760254	9760517	intergenic	MIR548I2(dist=202317),DRD5(dist=22741)	1.31e-09	9.42e-09	40.2597
chr10	19793626	19793907	intronic	MALRD1	1.41e-09	1.01e-08	-46.3182
chr5	68513514	68514200	exonic	MRPS36	1.61e-09	1.14e-08	-41.0066
chr16	25209870	25210080	intergenic	LCMT1(dist=20321),AQP8(dist=18188)	1.61e-09	1.14e-08	-26.9291
chr7	129690960	129691326	exonic	ZC3HC1	1.69e-09	1.19e-08	42.4242
chr5	148942033	148942305	intergenic	CSNK1A1(dist=11031),ARHGEF37(dist=18756)	1.76e-09	1.24e-08	-67.9021
chr14	71843897	71844106	intronic	SIPA1L1	1.81e-09	1.27e-08	-29.4118
chr21	24716467	24716678	intergenic	MIR6130(dist=264753),D21S2088E(dist=16748)	1.83e-09	1.28e-08	-33.3333
chr22	41185197	41185416	intronic	SLC25A17	1.83e-09	1.28e-08	-30.0099
chr4	111797598	111797841	intergenic	MIR297(dist=15795),FAM241A(dist=1268769)	1.97e-09	1.37e-08	-25.4727
chr1	45987163	45987803	UTR5	PRDX1(NM_181696:c.2895_2592delins0,NM_002574:c.2895_2566delins0,NM_181697:c.2841_2786delins0)	2.21e-09	1.52e-08	53.1855
chr10	101969866	101970140	intronic	CHUK	2.36e-09	1.61e-08	33.3333
chr7	33567007	33567231	intronic	BBS9	2.59e-09	1.75e-08	-27.6566
chr10	76704289	76704562	intronic	KAT6B	2.57e-09	1.75e-08	-38.3459
chr16	1660054	1665095	exonic	CRAMP1	2.62e-09	1.77e-08	-28.9379
chr12	6294537	6294768	intergenic	VWF(dist=60701),CD9(dist=14344)	2.63e-09	1.78e-08	-29.1667
chr7	151328862	151330188	exonic	PRKAG2	2.86e-09	1.92e-08	-28.5994
chr8	76190738	76191049	ncRNA_exonic	CASC9	2.92e-09	1.95e-08	-47.8592
chr1	24958424	24958707	intergenic	NCMAP(dist=22606),SRRM1(dist=11086)	2.99e-09	1.99e-08	-29.1139
chr19	30433004	30433865	exonic	URI1	2.99e-09	1.99e-08	-27.7926
chr1	172495260	172495532	intergenic	C1orf105(dist=57291),SUCO(dist=5957)	3.14e-09	2.08e-08	-47.4522
chr3	41947430	41947704	intronic	ULK4	3.25e-09	2.15e-08	-33.3333
chr5	139486931	139487864	ncRNA_exonic	MALINC1	3.33e-09	2.2e-08	-38.0927
chr1	213877451	213877724	intergenic	RPS6KC1(dist=429334),PROX1-AS1(dist=115260)	3.39e-09	2.23e-08	-29.9077
chr8	1555745	1556139	ncRNA_intronic	DLGAP2-AS1	3.39e-09	2.24e-08	39.3939
chr11	72852176	72854160	exonic	FCHSD2	3.67e-09	2.4e-08	-32.5581
chr8	48676838	48677109	intergenic	CEBPD(dist=26112),PRKDC(dist=8565)	3.79e-09	2.48e-08	32.0988
chr3	146510405	146510627	intergenic	PLSCR5(dist=186402),LINC02010(dist=129083)	4.03e-09	2.62e-08	-43.75
chr7	105516844	105517963	exonic	ATXN7L1	4.7e-09	3.03e-08	-70
chr10	64163135	64163374	intronic	ZNF365	4.99e-09	3.21e-08	-30.1213
chr2	60687822	60688992	exonic	BCL11A	5.97e-09	3.79e-08	-66.6667
chr17	8041979	8042415	intergenic	HES7(dist=14555),PER1(dist=1375)	6.17e-09	3.91e-08	-35.2941
chr10	81664389	81665076	ncRNA_exonic	BMS1P21	6.83e-09	4.29e-08	-61.1483
chr6	89424183	89424457	intronic	RNGTT	6.96e-09	4.35e-08	-34.1807
chr2	140766295	140766576	intergenic	YY1P2(dist=1109551),LRP1B(dist=222416)	7.06e-09	4.41e-08	-30.4965
chr3	4958239	4958548	ncRNA_intronic	BHLHE40-AS1	7.14e-09	4.44e-08	39.8061
chr7	28955908	28956135	intergenic	CREB5(dist=90397),TRIL(dist=36839)	7.34e-09	4.56e-08	-32.3626
chr6	108169396	108169790	intergenic	SCML4(dist=23879),SEC63(dist=19170)	7.73e-09	4.79e-08	-34.1615
chr15	48613905	48614186	intergenic	SLC12A1(dist=17630),DUT(dist=9106)	7.75e-09	4.8e-08	26.6692
chr1	1811760	1811982	intronic	GNB1	7.8e-09	4.82e-08	-26.3158
chr13	27914860	27915128	intergenic	RASL11A(dist=65535),GTF3A(dist=83628)	8.26e-09	5.08e-08	-48.7464
chr9	85843496	85843739	intergenic	RASEF(dist=165439),FRMD3(dist=14166)	9.06e-09	5.53e-08	-49.6106
chr4	104640559	104640797	exonic	TACR3	9.45e-09	5.75e-08	-31.9616
chr3	16645948	16647131	exonic	DAZL	9.9e-09	6.01e-08	-25.3521
chr16	89177781	89178004	intronic	ACSF3	1e-08	6.07e-08	-36.3604
chr17	50364203	50364440	intergenic	CA10(dist=126826),LINC01982(dist=103442)	1.05e-08	6.35e-08	27.8107
chr13	100649322	100650388	ncRNA_exonic	LINC00554	1.16e-08	6.95e-08	-26.0135
chr3	26445093	26445385	intergenic	LINC00692(dist=529907),LRRC3B(dist=218912)	1.32e-08	7.84e-08	-46.9853
chr3	20227289	20227956	ncRNA_exonic	SGO1-AS1	1.36e-08	8.03e-08	-51.9489
chr2	234652246	234652720	exonic	DNAJB3	1.39e-08	8.18e-08	-33.5404
chr20	44462383	44463169	exonic	SNX21	1.8e-08	1.03e-07	-26.7442
chr4	16362416	16362766	intergenic	TAPT1-AS1(dist=102606),LDB2(dist=140391)	1.82e-08	1.04e-07	-28.9538
chr1	70812491	70812732	intronic	ANKRD13C	1.87e-08	1.06e-07	-42.2504
chr11	25136801	25137038	intergenic	LUZP2(dist=32617),ANO3(dist=1073632)	1.99e-08	1.13e-07	35.9113
chr1	62661337	62661704	intronic	L1TD1	2.03e-08	1.15e-07	29.5677
chr12	30060151	30060417	intergenic	TMTC1(dist=122459),IPO8(dist=721498)	2.07e-08	1.17e-07	-26.6425
chr2	210616579	210616912	intergenic	MAP2(dist=17743),UNC80(dist=19644)	2.13e-08	1.2e-07	-40.5857
chr6	107078823	107079033	intronic	QRSL1	2.16e-08	1.22e-07	-46.1272
chr20	30950164	30950394	intronic	ASXL1	2.38e-08	1.33e-07	-62.5
chr19	6530826	6531552	exonic	TNFSF9	2.52e-08	1.4e-07	-30.4
chr9	6006964	6008676	exonic	KIAA2026	2.58e-08	1.43e-07	35.2941
chr2	126131468	126131726	intergenic	CNTNAP5(dist=452673),LINC01941(dist=735951)	2.65e-08	1.46e-07	-31.6202
chr15	40970650	40970878	intergenic	KNL1(dist=14111),RAD51-AS1(dist=15073)	2.78e-08	1.53e-07	-32.4964
chr3	193638220	193638482	intergenic	LINC02038(dist=76422),LINC02026(dist=36679)	3.08e-08	1.68e-07	28.5714
chr19	37807292	37809033	UTR5	ZNF875(NM_001329771:c.-29401_-29152delins0,NM_001329765:c.-7040_-6791delins0,NM_001329770:c.-7040_-6791delins0,NM_001329775:c.-29401_-29152delins0,NM_001329767:c.-7040_-6791delins0,NM_001329766:c.-7040_-6791delins0,NM_001329774:c.-29401_-29152delins0,NM_001329763:c.-17343_-17094delins0)	3.08e-08	1.68e-07	50
chr5	114598301	114598657	exonic	PGGT1B	3.13e-08	1.7e-07	-29.0293
chr15	57179277	57179838	ncRNA_exonic	LOC145783	3.14e-08	1.7e-07	-31.5373
chr17	19786000	19786233	intergenic	ULK2(dist=14751),AKAP10(dist=21383)	3.29e-08	1.78e-07	25.4851
chr8	29952635	29953584	exonic	LEPROTL1	3.49e-08	1.88e-07	-40.9091
chr5	129254521	129254802	intronic	CHSY3	3.65e-08	1.96e-07	-26.7647
chr3	124706388	124706660	intronic	HEG1	3.78e-08	2.03e-07	-33.2168
chr7	130754582	130754818	ncRNA_intronic	LINC-PINT	4.71e-08	2.47e-07	32.6087
chr14	107239343	107239586	intergenic	LINC00221(dist=287814),MIR5195(dist=19514)	4.94e-08	2.57e-07	31.3115
chr1	54821990	54822333	intronic	SSBP3	5.08e-08	2.64e-07	-41.4773
chr2	77525392	77525615	intronic	LRRTM4	5.38e-08	2.78e-07	43.4783
chr6	106773187	106773803	UTR5	ATG5(NM_001286106:c.9227_9104delins0,NM_001286107:c.9718_9424delins0,NM_001286108:c.9612_9318delins0,NM_001286111:c.9612_9318delins0,NM_004849:c.9552_9318delins0)	5.55e-08	2.87e-07	-26.9663
chr15	75386182	75386455	intergenic	PPCDC(dist=43115),C15orf39(dist=107768)	5.68e-08	2.93e-07	33.5285
chr2	203579832	203580264	intronic	FAM117B	5.78e-08	2.97e-07	-31.1187
chr1	196194085	196194377	downstream	KCNT2(dist=533)	7.1e-08	3.58e-07	-53.5377
chr8	87906304	87906585	intronic	CNBD1	7.21e-08	3.63e-07	-31.6804
chr12	10815936	10816185	intronic	STYK1	7.3e-08	3.67e-07	-41.4149
chr2	152303479	152303753	intronic	RIF1	7.36e-08	3.7e-07	-31.5909
chr2	52028958	52029232	ncRNA_intronic	LOC730100	7.46e-08	3.74e-07	-29.136
chr2	164652727	164653000	intergenic	FIGN(dist=60209),GRB14(dist=695927)	7.79e-08	3.89e-07	-28.9308
chr2	79129374	79129648	intergenic	LOC105374820(dist=336164),REG3G(dist=123180)	7.86e-08	3.91e-07	-46.6384
chr18	3038337	3038613	intergenic	LPIN2(dist=25195),MYOM1(dist=28192)	7.85e-08	3.91e-07	-38.2536
chr1	172501910	172502545	exonic	SUCO	7.93e-08	3.94e-07	-25.3012
chr8	39765333	39765607	intergenic	ADAM2(dist=69587),IDO1(dist=5803)	8.13e-08	4.04e-07	-44.1208
chr10	106014245	106015087	exonic	GSTO1	8.51e-08	4.21e-07	-46.6667
chr11	6291338	6291558	exonic	CCKBR	8.63e-08	4.26e-07	-27.451
chr1	201924336	201925053	exonic	TIMM17A	1e-07	4.89e-07	-43.0288
chr2	114647415	114648312	exonic	ACTR3	1.11e-07	5.34e-07	-66.6667
chr1	59789970	59790244	intronic	FGGY	1.13e-07	5.45e-07	-48.9818
chr19	39009876	39010142	exonic	RYR1	1.13e-07	5.45e-07	80
chr8	50313701	50313924	intergenic	PPDPFL(dist=325049),LOC100507464(dist=95398)	1.24e-07	5.91e-07	38.2979
chr12	111944613	111945407	intronic	ATXN2	1.25e-07	5.93e-07	-33.3333
chr9	107888981	107889259	intergenic	ABCA1(dist=198545),SLC44A1(dist=117627)	1.36e-07	6.39e-07	-25.7781
chr7	101088733	101089113	intronic	COL26A1	1.36e-07	6.41e-07	31.6002
chr12	42123241	42123510	intergenic	PDZRN4(dist=154694),LINC02400(dist=34481)	1.39e-07	6.52e-07	-29.4612
chr1	163378203	163378420	intergenic	NUF2(dist=52654),LOC100422212(dist=12440)	1.43e-07	6.67e-07	-30.9216
chr6	99291327	99291780	intergenic	POU3F2(dist=3993),FBXL4(dist=24631)	1.45e-07	6.79e-07	-40.7143
chr20	44935932	44937310	UTR5	CDH22(NM_021248:c.57204_56961delins0)	1.46e-07	6.82e-07	-29.5292
chrX	604823	605637	exonic	SHOX	1.61e-07	7.43e-07	39.4737
chr6	25919656	25919923	intronic	SLC17A2	1.64e-07	7.54e-07	-34.8384
chr13	100258708	100259407	exonic	CLYBL	1.7e-07	7.78e-07	37.1212
chr3	178822342	178822619	ncRNA_intronic	LOC101928739	1.78e-07	8.09e-07	-41.0256
chr17	41438204	41438674	intergenic	CCDC200(dist=57530),LINC00910(dist=8539)	1.92e-07	8.65e-07	-49.7436
chr3	117355594	117355812	intergenic	LINC00901(dist=704509),LINC02024(dist=41728)	1.94e-07	8.76e-07	-33.3333
chr2	503671	503902	intergenic	LOC100996637(dist=7035),LINC01875(dist=41903)	1.95e-07	8.78e-07	-40.0621
chr21	35192007	35192288	intronic	ITSN1	2e-07	8.97e-07	32.6316
chr15	65821877	65822107	upstream	HACD3(dist=694)	2.06e-07	9.21e-07	-38.1196
chr11	107728949	107729658	exonic	SLC35F2	2.15e-07	9.57e-07	41.2366
chr20	1757779	1758218	ncRNA_intronic	LOC100289473	2.22e-07	9.87e-07	-64.7059
chr4	139676608	139676810	intergenic	LINC00499(dist=331110),LOC105377448(dist=64301)	2.3e-07	1.02e-06	-26.929
chr6	152128822	152129771	exonic	ESR1	2.37e-07	1.05e-06	-41.373
chr1	113715668	113715898	intergenic	LRIG2(dist=40786),LOC643441(dist=23506)	2.51e-07	1.1e-06	-30.4
chr8	38191106	38191387	intronic	NSD3	2.62e-07	1.15e-06	33.9529
chr18	64992682	64992959	intergenic	MIR5011(dist=243759),DSEL(dist=180865)	2.7e-07	1.18e-06	-31.629
chrX	37706295	37706972	exonic	DYNLT3	2.77e-07	1.21e-06	27.9778
chr5	77590137	77590721	exonic	AP3B1	2.83e-07	1.23e-06	-28.6195
chr17	20499074	20499315	intergenic	CDRT15L2(dist=14850),LINC02088(dist=16976)	2.83e-07	1.23e-06	-30.2493
chr6	30881533	30882296	exonic	GTF2H4,VARS2	2.86e-07	1.24e-06	-33.7209
chr9	104211405	104211830	intergenic	ALDOB(dist=13349),TMEM246-AS1(dist=18891)	2.96e-07	1.28e-06	-31.6586
chr14	73358789	73360934	exonic	DPF3	3.37e-07	1.44e-06	-42.5458
chr10	38299490	38300099	exonic	ZNF33A	3.41e-07	1.45e-06	-37.1435
chr5	145989062	145989421	intronic	PPP2R2B	3.82e-07	1.61e-06	53.5714
chr1	246251681	246251907	intronic	SMYD3	3.85e-07	1.62e-06	28.3333
chr11	116577897	116578400	intergenic	LINC02702(dist=48928),BUD13(dist=40486)	3.92e-07	1.64e-06	-30.8153
chr19	36351440	36352167	exonic	KIRREL2	3.94e-07	1.65e-06	-31.2761
chr7	55000876	55001135	intergenic	SEC61G-DT(dist=128220),EGFR(dist=85575)	4.25e-07	1.77e-06	-26.1171
chr8	38577346	38577710	intergenic	RNF5P1(dist=118571),TACC1(dist=8390)	4.3e-07	1.79e-06	33.9623
chr15	28147925	28148465	intronic	OCA2	4.99e-07	2.04e-06	66.6667
chrX	122911995	122912233	intergenic	THOC2(dist=45093),XIAP(dist=81325)	5.18e-07	2.11e-06	37.2809
chr17	58468980	58469903	exonic	USP32	5.27e-07	2.14e-06	-66.6667
chrX	138773796	138774673	intronic	MCF2	5.31e-07	2.15e-06	-25.4403
chr11	30605558	30605800	UTR5	MPPED2(NM_001377954:c.3827_3753delins0)	5.32e-07	2.16e-06	29.2831
chr11	62335432	62335657	intronic	EEF1G	5.54e-07	2.24e-06	26.9809
chrX	117250233	117251029	UTR5	KLHL13(NM_001168303:c.171318_170961delins0,NM_001168302:c.88392_88035delins0)	5.7e-07	2.29e-06	25.5814
chr6	76309501	76309729	intergenic	FILIP1(dist=105985),SENP6(dist=1496)	5.85e-07	2.35e-06	28.1843
chr17	70116274	70120442	exonic	SOX9	6.09e-07	2.44e-06	-56.25
chr19	12643070	12643344	intronic	ZNF564	6.27e-07	2.5e-06	-30.4094
chr11	90705141	90705643	intergenic	DISC1FP1(dist=56921),FAT3(dist=1252341)	6.38e-07	2.55e-06	-29.4007
chr19	23257957	23258518	intergenic	LINC01858(dist=13890),ZNF730(dist=41309)	6.59e-07	2.62e-06	-25.2336
chr2	165528929	165529211	intronic	COBLL1	6.86e-07	2.71e-06	-28.4646
chrX	57147679	57147997	UTR5	SPIN2B(NM_001006682:c.919_664delins0,NM_001006681:c.917_617delins0,NM_001282461:c.919_617delins0,NM_001006683:c.917_664delins0,NM_001282462:c.919_664delins0)	6.86e-07	2.71e-06	26.8293
chr11	13114250	13114527	intergenic	RASSF10(dist=80585),ARNTL(dist=183672)	7e-07	2.76e-06	-35.8173
chr14	97207777	97208334	ncRNA_intronic	LINC02299	7.04e-07	2.77e-06	-36.1446
chr7	138144667	138146023	exonic	TRIM24	7.27e-07	2.85e-06	35.4251
chr18	25827925	25828206	intergenic	CDH2(dist=70831),NONE(dist=NONE)	7.69e-07	3e-06	-32.3954
chr10	35718986	35719260	intronic	CCNY	8.22e-07	3.18e-06	29.4145
chr14	24898779	24899490	UTR5	CBLN3(NM_001039771:c.614_519delins0),KHNYN(NM_001290257:c.-777_-740delins0,NM_015299:c.-777_-612delins0)	8.47e-07	3.26e-06	-31.5789
chr1	210405799	210407250	ncRNA_exonic	SERTAD4-AS1	8.51e-07	3.27e-06	33.617
chr5	110791916	110792176	intronic	CAMK4	8.59e-07	3.3e-06	-28.0934
chr10	69780244	69780521	intronic	HERC4	8.76e-07	3.35e-06	-34.8983
chr16	17633271	17633548	intergenic	XYLT1(dist=68454),NPIPA7(dist=778228)	8.79e-07	3.36e-06	62.5
chr1	179387697	179388642	intronic	AXDND1	8.82e-07	3.37e-06	34.6535
chr7	32580532	32580809	intronic	AVL9	8.9e-07	3.39e-06	-28.7092
chr16	51168266	51169110	downstream	SALL1(dist=776)	8.89e-07	3.39e-06	-35.2941
chrX	21674018	21677066	exonic	KLHL34	8.99e-07	3.42e-06	71.4286
chr18	39354999	39355308	intergenic	KC6(dist=254358),PIK3C3(dist=179891)	9e-07	3.43e-06	-25.7951
chr12	83341142	83341361	intronic	TMTC2	9.07e-07	3.45e-06	-33.0868
chrX	30326439	30327668	exonic	NR0B1	9.09e-07	3.46e-06	-41.0569
chr4	138863363	138863585	intergenic	LINC02172(dist=338779),LINC00616(dist=84992)	9.26e-07	3.51e-06	-51.4706
chr10	22496798	22497029	downstream	EBLN1(dist=714)	9.33e-07	3.53e-06	-38.2051
chr5	56110725	56112909	exonic	MAP3K1	9.5e-07	3.59e-06	42.2035
chr1	174238109	174238421	intronic	RABGAP1L	9.64e-07	3.64e-06	-62.3549
chr1	231631629	231631865	intergenic	SNRPD2P2(dist=19358),TSNAX-DISC1(dist=32534)	9.96e-07	3.75e-06	-31.877
chr14	96964795	96965032	intergenic	AK7(dist=9031),LOC730202(dist=2953)	1.05e-06	3.93e-06	-27.4809
chr7	106881957	106882189	intronic	COG5	1.16e-06	4.27e-06	-37.9248
chr13	100396248	100396518	ncRNA_intronic	LOC101927437	1.28e-06	4.64e-06	40
chr11	116217243	116218317	intergenic	LINC00900(dist=586325),LINC02702(dist=291822)	1.34e-06	4.84e-06	25.5112
chr16	19421816	19422498	UTR5	TMC5(NM_001308161:c.-29500_-29266delins0,NM_001105249:c.-29304_-28863delins0,NM_001105248:c.-29304_-28863delins0)	1.36e-06	4.9e-06	31.25
chr5	18111519	18111755	intergenic	LINC02223(dist=180921),CDH18(dist=1359650)	1.36e-06	4.91e-06	-27.4834
chr14	52534581	52536722	exonic	NID2	1.46e-06	5.24e-06	32
chr18	23777436	23777673	intergenic	PSMA8(dist=4117),TAF4B(dist=28736)	1.47e-06	5.27e-06	-40.6022
chr4	112816092	112816402	intergenic	MIR297(dist=1034289),FAM241A(dist=250208)	1.53e-06	5.45e-06	-35.7407
chr6	121319343	121319613	intergenic	MIR3144(dist=982940),TBC1D32(dist=81027)	1.57e-06	5.6e-06	-33.3333
chr1	52561133	52561389	intergenic	BTF3L4(dist=4745),ZFYVE9(dist=46372)	1.62e-06	5.77e-06	-26.3071
chr6	68923578	68923809	intergenic	LOC102723883(dist=153184),LINC02549(dist=13053)	1.73e-06	6.08e-06	-45.4955
chr4	190935925	190944906	downstream	FRG2(dist=617)	1.85e-06	6.47e-06	39.8868
chr5	101661597	101661829	intergenic	SLCO4C1(dist=29609),SLCO6A1(dist=45649)	1.95e-06	6.79e-06	-43.323
chr5	33122629	33122855	intergenic	LINC02120(dist=160056),LINC02160(dist=106986)	1.96e-06	6.84e-06	-29.0471
chr13	75331619	75331892	intergenic	LINC00347(dist=200362),CTAGE11P(dist=479997)	2.09e-06	7.23e-06	29.7189
chr6	69517159	69517432	intronic	ADGRB3	2.13e-06	7.36e-06	27.7778
chr3	47515480	47515742	intronic	SCAP	2.19e-06	7.55e-06	36.5854
chr1	167668066	167668331	intronic	RCSD1	2.29e-06	7.86e-06	-28.1561
chr2	237434829	237435106	intergenic	IQCA1(dist=18651),ACKR3(dist=43362)	2.3e-06	7.87e-06	-30
chr9	36274741	36275021	intronic	GNE	2.32e-06	7.93e-06	-37.5
chr11	62693373	62694772	intergenic	CHRM1(dist=4538),SLC22A6(dist=49297)	2.33e-06	7.96e-06	32.3961
chr5	136834016	136835146	exonic	SPOCK1	2.48e-06	8.42e-06	33.4572
chr17	26988721	26989391	exonic	SDF2	2.55e-06	8.62e-06	62.5
chr5	55554079	55554550	intergenic	ANKRD55(dist=24922),LINC01948(dist=199072)	2.61e-06	8.81e-06	-34.7826
chr19	54715615	54715885	intergenic	RPS9(dist=4100),LILRB3(dist=4262)	2.69e-06	9.06e-06	35.1813
chr9	123361975	123362250	downstream	MEGF9(dist=839)	2.71e-06	9.12e-06	35.2039
chr15	41669618	41669892	intronic	NUSAP1	2.74e-06	9.19e-06	25.8065
chr9	12820268	12820497	intronic	LURAP1L	2.82e-06	9.42e-06	28.2609
chr21	22369423	22370815	UTR5	NCAM2(NM_004540:c.-155_-67delins0,NM_001352596:c.-155_-67delins0,NM_001352594:c.-155_-67delins0,NM_001352593:c.-155_-67delins0,NM_001352592:c.-212154_-212066delins0,NM_001352595:c.-155_-67delins0,NM_001352591:c.-155_-67delins0)	2.82e-06	9.42e-06	27.451
chr1	66029883	66030107	intronic	LEPR	2.83e-06	9.45e-06	-100
chr6	56498046	56498362	intronic	DST	3.09e-06	1.02e-05	-39.3267
chr17	8533004	8534933	UTR5	MYH10(NM_001256095:c.7515_7408delins0,NM_001375266:c.7479_7408delins0,NM_005964:c.7479_7408delins0,NM_001256012:c.7479_7408delins0)	3.08e-06	1.02e-05	33.3333
chr1	243459866	243460131	intronic	SDCCAG8	3.17e-06	1.04e-05	38.8889
chr16	21831482	21831944	upstream	RRN3P1(dist=987)	3.21e-06	1.05e-05	-46.9388
chr3	33155214	33156128	exonic	CRTAP	3.5e-06	1.13e-05	28.2642
chr4	93906434	93906688	intronic	GRID2	3.63e-06	1.17e-05	-36.1111
chr12	53738546	53738986	UTR5	SP7(NM_001300837:c.15406_15375delins0)	3.61e-06	1.17e-05	51.1364
chr1	103644681	103644955	intergenic	COL11A1(dist=70603),LOC101928436(dist=314647)	3.66e-06	1.18e-05	30.1328
chr3	146509342	146509585	intergenic	PLSCR5(dist=185339),LINC02010(dist=130125)	3.66e-06	1.18e-05	29.7371
chr1	1314993	1315270	intergenic	AURKAIP1(dist=4406),CCNL2(dist=5821)	3.81e-06	1.22e-05	-34.4692
chr4	111119187	111120084	exonic	ELOVL6	3.95e-06	1.26e-05	29.9692
chr5	43040845	43041161	ncRNA_intronic	LOC648987	3.96e-06	1.26e-05	-34.1133
chr11	1829600	1829811	intergenic	CTSD(dist=44443),SYT8(dist=25846)	4e-06	1.28e-05	-25.2632
chr17	712977	713599	intronic	NXN	4.04e-06	1.29e-05	-50
chr5	18902751	18903028	intergenic	LINC02223(dist=972153),CDH18(dist=568377)	4.11e-06	1.31e-05	44.898
chr6	156434214	156434449	intergenic	MIR1202(dist=166201),SNORD28B(dist=265435)	4.16e-06	1.32e-05	-28.9062
chr9	68365473	68365683	intergenic	ANKRD20A1(dist=395633),LINC00537(dist=42992)	4.25e-06	1.35e-05	38.3096
chr6	42845963	42846185	intergenic	BICRAL(dist=9665),RPL7L1(dist=1169)	4.39e-06	1.39e-05	-49.3257
chr18	32870175	32870512	ncRNA_exonic	ZNF271P	4.63e-06	1.45e-05	-36.3636
chr16	48808144	48808360	intergenic	N4BP1(dist=164053),CBLN1(dist=503469)	4.7e-06	1.47e-05	-34.4828
chr6	112408406	112408910	exonic	TUBE1	4.72e-06	1.48e-05	34.3389
chr7	5111620	5112088	exonic	RBAK-RBAKDN	4.72e-06	1.48e-05	-25.9756
chr7	67144454	67144718	intergenic	LINC01372(dist=339442),LOC102723427(dist=340522)	4.74e-06	1.48e-05	-32.8767
chr2	74425444	74426423	exonic	MTHFD2	5e-06	1.55e-05	33.3333
[truncated: 320 more rows]

## Sheet: 50%diff_XX
chr	start	end	func	gene	pvalue	qvalue	meth.diff
[truncated: 76 more rows]

[truncated: 2 more sheets: 5%_Top100_XY&XX, 50%diff_XY&XX]
